# Supplementary material for: (S)-2-Methylpiperazinediium dichloride 0.42-hydrate
Source: Acta Crystallogr Sect E Struct Rep Online. 2008 Apr 23;64(Pt 5):o878. doi: 10.1107/S1600536808010519 (PMC2961261; doi:10.1107/S1600536808010519)
Supplement: Supplementary file 1 [file e-64-0o878-sup1.cif]

##############################################################################
###                                                                        ###
###        Electronic paper (Acta Crystallographica Section E)             ###
###                                                                        ###
##############################################################################
#                                                                            #
# This CIF contains the data in a paper accepted for publication in Acta     #
# Crystallographica Section E. It conforms to the requirements of Notes      #
# for Authors for Section E, and has been peer reviewed under the auspices   #
# of the IUCr Commission on Journals.                                        #
#                                                                            #
# Full details of the Crystallographic Information File format               #
# are given in the paper "The Crystallographic Information File (CIF):       #
# a New Standard Archive File for Crystallography" by S. R. Hall, F. H.      #
# Allen and I. D. Brown [Acta Cryst. (1991), A47, 655-685].                  #
#                                                                            #
# The current version of the core CIF dictionary is obtainable from          #
# ftp://ftp.iucr.org/pub/cif_core.dic. The current version number is 2.4.    #
#                                                                            #
# Software is freely available for graphical display of the structure(s) in  #
# this CIF.  For information consult the CIF home page http://www.iucr.org/  #
# cif/home.html                                                              #
#                                                                            #
# This file may be used for bona fide research purposes within the           #
# scientific community so long as proper attribution is given to the journal # 
# article from which it was obtained.                                        #
#                                                                            #
##############################################################################
                                             
data_I
_audit_creation_method     SHELXL-97
_chemical_name_systematic
;
(S)-2-Methylpiperazinediium dichloride 0.42-hydrate
;
_chemical_name_common     ?
_chemical_formula_moiety     'C5 H14 N2 2+, 2(Cl -), 0.42(H2 O)'
_chemical_formula_sum     'C5 H14.84 Cl2 N2 O0.42'
_chemical_formula_iupac     'C5 H14 N2 2+, 2Cl -, 0.42H2 O'
_chemical_formula_weight     180.65
_chemical_melting_point     ?
_symmetry_cell_setting     monoclinic
_symmetry_space_group_name_H-M     'P 21'
_symmetry_space_group_name_Hall     'P 2yb'
loop_
    _symmetry_equiv_pos_as_xyz
    'x, y, z'
    '-x, y+1/2, -z'
_cell_length_a     5.7548(2)
_cell_length_b     11.6176(4)
_cell_length_c     6.9248(2)
_cell_angle_alpha     90.00
_cell_angle_beta     105.7599(16)
_cell_angle_gamma     90.00
_cell_volume     445.57(3)
_cell_formula_units_Z     2
_cell_measurement_reflns_used     2691
_cell_measurement_theta_min     2.91
_cell_measurement_theta_max     27.48
_cell_measurement_temperature     120(2)
_exptl_crystal_description     plate
_exptl_crystal_colour     colourless
_exptl_crystal_size_max     0.10
_exptl_crystal_size_mid     0.08
_exptl_crystal_size_min     0.02
_exptl_crystal_density_diffrn     1.346
_exptl_crystal_density_meas     ?
_exptl_crystal_density_method     'not measured'
_exptl_crystal_F_000     192
_exptl_absorpt_coefficient_mu     0.662
_exptl_absorpt_correction_type     none
_exptl_absorpt_process_details     ?
_exptl_absorpt_correction_T_min     .
_exptl_absorpt_correction_T_max     .
_exptl_special_details
;
;
_diffrn_ambient_temperature     120(2)
_diffrn_radiation_type     MoK\a
_diffrn_radiation_wavelength     0.71073
_diffrn_radiation_source     'fine-focus sealed tube'
_diffrn_radiation_monochromator     graphite
_diffrn_measurement_device_type     'Nonius KappaCCD'
_diffrn_measurement_method     '\w and \f'
_diffrn_detector_area_resol_mean     ?
_diffrn_reflns_number     5193
_diffrn_reflns_av_R_equivalents     0.0711
_diffrn_reflns_av_sigmaI/netI     0.0638
_diffrn_reflns_theta_min     3.06
_diffrn_reflns_theta_max     27.51
_diffrn_reflns_theta_full     27.51
_diffrn_measured_fraction_theta_max     0.989
_diffrn_measured_fraction_theta_full     0.989
_diffrn_reflns_limit_h_min     -7
_diffrn_reflns_limit_h_max     7
_diffrn_reflns_limit_k_min     -14
_diffrn_reflns_limit_k_max     15
_diffrn_reflns_limit_l_min     -8
_diffrn_reflns_limit_l_max     9
_diffrn_standards_number     ?
_diffrn_standards_interval_count     ?
_diffrn_standards_interval_time     ?
_diffrn_standards_decay_%     0
_refine_special_details
;
 Refinement of F^2^ against ALL reflections.  The weighted R-factor wR and
 goodness of fit S are based on F^2^, conventional R-factors R are based
 on F, with F set to zero for negative F^2^. The threshold expression of
 F^2^ > 2sigma(F^2^) is used only for calculating R-factors(gt) etc. and is
 not relevant to the choice of reflections for refinement.  R-factors based
 on F^2^ are statistically about twice as large as those based on F, and R-
 factors based on ALL data will be even larger.
;
_reflns_number_total     1999
_reflns_number_gt     1952
_reflns_threshold_expression     I>2\s(I)
_refine_ls_structure_factor_coef     Fsqd
_refine_ls_matrix_type     full
_refine_ls_R_factor_all     0.0428
_refine_ls_R_factor_gt     0.0421
_refine_ls_wR_factor_gt     0.1089
_refine_ls_wR_factor_ref     0.1099
_refine_ls_goodness_of_fit_ref     1.055
_refine_ls_restrained_S_all     1.055
_refine_ls_number_reflns     1999
_refine_ls_number_parameters     93
_refine_ls_number_restraints     1
_refine_ls_hydrogen_treatment     constr
_refine_ls_weighting_scheme     calc
_refine_ls_weighting_details
         'calc w=1/[\s^2^(Fo^2^)+(0.0558P)^2^+0.1729P] where P=(Fo^2^+2Fc^2^)/3'
_atom_sites_solution_hydrogens     geom
_atom_sites_solution_primary     direct
_atom_sites_solution_secondary     difmap
_refine_ls_shift/su_max     0.000
_refine_ls_shift/su_mean     0.000
_refine_diff_density_max     0.928
_refine_diff_density_min     -0.225
_refine_ls_extinction_method     none
_refine_ls_extinction_coef     ?
_refine_ls_abs_structure_details     'Flack (1983), 929 Friedel pairs'
_refine_ls_abs_structure_Flack     0.04(9)
loop_
    _atom_type_symbol
    _atom_type_description
    _atom_type_scat_dispersion_real
    _atom_type_scat_dispersion_imag
    _atom_type_scat_source
    'C' 'C' 0.0033 0.0016
                         'International Tables Vol C Tables 4.2.6.8 and 6.1.1.4'
    'H' 'H' 0.0000 0.0000
                         'International Tables Vol C Tables 4.2.6.8 and 6.1.1.4'
    'N' 'N' 0.0061 0.0033
                         'International Tables Vol C Tables 4.2.6.8 and 6.1.1.4'
    'Cl' 'Cl' 0.1484 0.1585
                         'International Tables Vol C Tables 4.2.6.8 and 6.1.1.4'
    'O' 'O' 0.0106 0.0060
                         'International Tables Vol C Tables 4.2.6.8 and 6.1.1.4'
_computing_data_collection     'COLLECT (Nonius, 1998)'
_computing_cell_refinement     'SCALEPACK (Otwinowski & Minor, 1997)'
_computing_data_reduction
;
DENZO/SCALEPACK (Otwinowski & Minor, 1997) and SORTAV (Blessing, 1995)
;
_computing_structure_solution     'SHELXS97 (Sheldrick, 2008)'
_computing_structure_refinement     'SHELXL97 (Sheldrick, 2008)'
_computing_molecular_graphics     'ORTEP-3 (Farrugia, 1997)'
_computing_publication_material     'SHELXL97 (Sheldrick, 2008)'
loop_
    _atom_site_type_symbol
    _atom_site_label
    _atom_site_fract_x
    _atom_site_fract_y
    _atom_site_fract_z
    _atom_site_U_iso_or_equiv
    _atom_site_adp_type
    _atom_site_calc_flag
    _atom_site_refinement_flags
    _atom_site_occupancy
    _atom_site_disorder_assembly
    _atom_site_disorder_group
    N N1 0.7382(4) -0.00043(19) 0.4593(3) 0.0150(4) Uani d . 1 . .
    H H1 0.6241 -0.0130 0.5278 0.018 Uiso calc R 1 . .
    H H2 0.8880 -0.0125 0.5468 0.018 Uiso calc R 1 . .
    N N2 0.4376(4) 0.06003(19) 0.0680(3) 0.0171(5) Uani d . 1 . .
    H H3 0.5504 0.0729 -0.0016 0.020 Uiso calc R 1 . .
    H H4 0.2869 0.0723 -0.0181 0.020 Uiso calc R 1 . .
    C C1 0.7209(4) 0.1215(3) 0.3871(4) 0.0181(5) Uani d . 1 . .
    H H5 0.8509 0.1372 0.3220 0.022 Uiso calc R 1 . .
    H H6 0.7418 0.1745 0.5025 0.022 Uiso calc R 1 . .
    C C2 0.4781(5) 0.1420(2) 0.2391(4) 0.0190(5) Uani d . 1 . .
    H H7 0.3490 0.1324 0.3076 0.023 Uiso calc R 1 . .
    H H8 0.4703 0.2219 0.1881 0.023 Uiso calc R 1 . .
    C C3 0.4563(5) -0.0617(2) 0.1406(4) 0.0176(5) Uani d . 1 . .
    H H9 0.4345 -0.1146 0.0249 0.021 Uiso calc R 1 . .
    H H10 0.3263 -0.0774 0.2058 0.021 Uiso calc R 1 . .
    C C4 0.7000(5) -0.0841(2) 0.2891(4) 0.0164(5) Uani d . 1 . .
    H H11 0.8297 -0.0729 0.2197 0.020 Uiso calc R 1 . .
    C C5 0.7142(6) -0.2064(3) 0.3697(5) 0.0228(6) Uani d . 1 . .
    H H12 0.8577 -0.2143 0.4839 0.034 Uiso calc R 1 . .
    H H13 0.7248 -0.2605 0.2639 0.034 Uiso calc R 1 . .
    H H14 0.5694 -0.2232 0.4133 0.034 Uiso calc R 1 . .
    Cl Cl1 0.88946(10) 0.12630(6) -0.08251(9) 0.02299(18) Uani d . 1 . .
    Cl Cl2 1.28588(11) -0.04977(5) 0.61677(10) 0.02002(17) Uani d . 1 . .
    O O1 0.1426(11) 0.3549(5) 0.1162(10) 0.039(2) Uani d P 0.420(11) . .
loop_
    _atom_site_aniso_label
    _atom_site_aniso_U_11
    _atom_site_aniso_U_22
    _atom_site_aniso_U_33
    _atom_site_aniso_U_12
    _atom_site_aniso_U_13
    _atom_site_aniso_U_23
    N1 0.0128(10) 0.0182(10) 0.0123(11) 0.0011(7) 0.0003(8) 0.0017(8)
    N2 0.0175(10) 0.0190(11) 0.0128(11) 0.0002(8) 0.0010(9) 0.0012(8)
    C1 0.0173(12) 0.0148(12) 0.0210(13) -0.0016(11) 0.0033(10) -0.0015(13)
    C2 0.0188(11) 0.0174(12) 0.0204(12) 0.0027(9) 0.0048(9) 0.0000(10)
    C3 0.0206(12) 0.0166(12) 0.0139(12) 0.0009(10) 0.0017(10) -0.0010(10)
    C4 0.0180(11) 0.0165(11) 0.0146(12) 0.0031(9) 0.0042(9) -0.0003(9)
    C5 0.0228(15) 0.0182(14) 0.0241(17) 0.0033(10) 0.0008(13) 0.0022(11)
    Cl1 0.0175(3) 0.0339(4) 0.0176(3) 0.0027(3) 0.0048(2) 0.0015(3)
    Cl2 0.0129(3) 0.0300(3) 0.0166(3) -0.0009(2) 0.0031(2) -0.0016(3)
    O1 0.042(4) 0.027(4) 0.050(4) 0.004(2) 0.017(3) 0.003(3)
_geom_special_details
;
 All esds (except the esd in the dihedral angle between two l.s. planes)
 are estimated using the full covariance matrix.  The cell esds are taken
 into account individually in the estimation of esds in distances, angles
 and torsion angles; correlations between esds in cell parameters are only
 used when they are defined by crystal symmetry.  An approximate (isotropic)
 treatment of cell esds is used for estimating esds involving l.s. planes.
;
loop_
    _geom_bond_atom_site_label_1
    _geom_bond_atom_site_label_2
    _geom_bond_site_symmetry_2
    _geom_bond_distance
    _geom_bond_publ_flag
    N1 C1 . 1.497(4) ?
    N1 C4 . 1.497(3) ?
    N1 H1 . 0.9200 ?
    N1 H2 . 0.9200 ?
    N2 C2 . 1.488(3) ?
    N2 C3 . 1.495(3) ?
    N2 H3 . 0.9200 ?
    N2 H4 . 0.9200 ?
    C1 C2 . 1.510(3) ?
    C1 H5 . 0.9900 ?
    C1 H6 . 0.9900 ?
    C2 H7 . 0.9900 ?
    C2 H8 . 0.9900 ?
    C3 C4 . 1.519(4) ?
    C3 H9 . 0.9900 ?
    C3 H10 . 0.9900 ?
    C4 C5 . 1.521(4) ?
    C4 H11 . 1.0000 ?
    C5 H12 . 0.9800 ?
    C5 H13 . 0.9800 ?
    C5 H14 . 0.9800 ?
loop_
    _geom_angle_atom_site_label_1
    _geom_angle_atom_site_label_2
    _geom_angle_atom_site_label_3
    _geom_angle_site_symmetry_1
    _geom_angle_site_symmetry_3
    _geom_angle
    _geom_angle_publ_flag
    C1 N1 C4 . . 111.7(2) ?
    C1 N1 H1 . . 109.3 ?
    C4 N1 H1 . . 109.3 ?
    C1 N1 H2 . . 109.3 ?
    C4 N1 H2 . . 109.3 ?
    H1 N1 H2 . . 107.9 ?
    C2 N2 C3 . . 110.9(2) ?
    C2 N2 H3 . . 109.5 ?
    C3 N2 H3 . . 109.5 ?
    C2 N2 H4 . . 109.5 ?
    C3 N2 H4 . . 109.5 ?
    H3 N2 H4 . . 108.1 ?
    N1 C1 C2 . . 110.0(2) ?
    N1 C1 H5 . . 109.7 ?
    C2 C1 H5 . . 109.7 ?
    N1 C1 H6 . . 109.7 ?
    C2 C1 H6 . . 109.7 ?
    H5 C1 H6 . . 108.2 ?
    N2 C2 C1 . . 110.8(2) ?
    N2 C2 H7 . . 109.5 ?
    C1 C2 H7 . . 109.5 ?
    N2 C2 H8 . . 109.5 ?
    C1 C2 H8 . . 109.5 ?
    H7 C2 H8 . . 108.1 ?
    N2 C3 C4 . . 111.0(2) ?
    N2 C3 H9 . . 109.4 ?
    C4 C3 H9 . . 109.4 ?
    N2 C3 H10 . . 109.4 ?
    C4 C3 H10 . . 109.4 ?
    H9 C3 H10 . . 108.0 ?
    N1 C4 C3 . . 109.5(2) ?
    N1 C4 C5 . . 109.6(2) ?
    C3 C4 C5 . . 110.8(2) ?
    N1 C4 H11 . . 109.0 ?
    C3 C4 H11 . . 109.0 ?
    C5 C4 H11 . . 109.0 ?
    C4 C5 H12 . . 109.5 ?
    C4 C5 H13 . . 109.5 ?
    H12 C5 H13 . . 109.5 ?
    C4 C5 H14 . . 109.5 ?
    H12 C5 H14 . . 109.5 ?
    H13 C5 H14 . . 109.5 ?
loop_
    _geom_hbond_atom_site_label_D
    _geom_hbond_atom_site_label_H
    _geom_hbond_atom_site_label_A
    _geom_hbond_site_symmetry_A
    _geom_hbond_distance_DH
    _geom_hbond_distance_HA
    _geom_hbond_distance_DA
    _geom_hbond_angle_DHA
    N1 H2 Cl2 . 0.92 2.25 3.096(2) 153
    N1 H1 Cl2 1_455 0.92 2.24 3.136(2) 166
    N2 H3 Cl1 . 0.92 2.26 3.149(2) 163
    N2 H4 Cl1 1_455 0.92 2.30 3.137(2) 152
data_global
_journal_date_recd_electronic     2008-02-27
_journal_date_accepted     2008-04-16
_journal_name_full     'Acta Crystallographica, Section E'
_journal_year     2008
_journal_volume     64
_journal_issue      5
_journal_page_first     o878
_journal_page_last     o878
_journal_paper_category     QO
_journal_coeditor_code     NG2428
_publ_contact_author_name     'William T. A. Harrison'
_publ_contact_author_address
;
Department of Chemistry
University of Aberdeen
Aberdeen  AB24 3UE
Scotland
;
_publ_contact_author_email     w.harrison@abdn.ac.uk
_publ_contact_author_fax     ' 44 1224 272921 '
_publ_contact_author_phone     ' 44 1224 272897 '
_publ_section_title
;
(<i>S</i>)-2-Methylpiperazinediium dichloride 0.42-hydrate
;
loop_
    _publ_author_name
    _publ_author_address
    'Harrison, William T. A.'
;   Department of Chemistry
    University of Aberdeen
    Meston Walk
    Aberdeen AB24 3UE
    Scotland
;
