# Supplementary material for: (S)-2-Methylpiperazinediium dichloride 0.42-hydrate
Source: Acta Crystallogr Sect E Struct Rep Online. 2008 Apr 23;64(Pt 5):o878. doi: 10.1107/S1600536808010519 (PMC2961261; doi:10.1107/S1600536808010519)
Supplement: Supplementary file 2 [file e-64-0o878-Isup2.hkl]

# 
# h,k,l, Fc-squared, Fo-squared, sigma(Fo-squared) and status flag 
# 
data_I
_shelx_title '  SIMMY  MS38   SOTON DATA' 
_shelx_refln_list_code          4 
_shelx_F_calc_maximum       59.34 
_exptl_crystal_F_000       192.40 
_reflns_d_resolution_high  0.7694 
 
loop_ 
 _symmetry_equiv_pos_as_xyz 
 'x, y, z' 
 '-x, y+1/2, -z' 
 
_cell_length_a     5.7548 
_cell_length_b    11.6176 
_cell_length_c     6.9248 
_cell_angle_alpha  90.000 
_cell_angle_beta  105.760 
_cell_angle_gamma  90.000 
 
_shelx_F_squared_multiplier     1.000 
 
loop_ 
 _refln_index_h 
 _refln_index_k 
 _refln_index_l 
 _refln_F_squared_calc 
 _refln_F_squared_meas 
 _refln_F_squared_sigma 
 _refln_observed_status 
   1 -14   0       29.32       33.97      4.26 o 
   2 -14   0       15.30       12.25      2.66 o 
   1 -13   0       61.26       63.47      8.55 o 
   2 -13   0       20.80       21.33      3.74 o 
   3 -13   0       49.91       55.49      7.48 o 
   0 -12   0      207.68      242.06     27.50 o 
   1 -12   0       10.34       10.55      1.29 o 
   2 -12   0       48.66       56.54      7.48 o 
   3 -12   0        8.81       14.07      1.65 o 
   4 -12   0        4.97        6.13      1.26 o 
   1 -11   0       75.35       79.88      5.15 o 
   2 -11   0      216.38      217.80     15.27 o 
   3 -11   0      145.00      182.84     11.92 o 
   4 -11   0        4.92        3.60      1.26 o 
   0 -10   0      340.11      422.68     39.80 o 
   1 -10   0       63.44       69.97      3.83 o 
   2 -10   0       13.02        9.39      0.92 o 
   3 -10   0       13.14       13.90      1.48 o 
   4 -10   0       18.05       15.08      1.63 o 
   5 -10   0      106.75      104.34     10.81 o 
   1  -9   0      858.15      964.66     64.60 o 
   2  -9   0       28.07       27.26      2.08 o 
   3  -9   0       18.42       23.10      3.46 o 
   4  -9   0      155.64      157.33     20.20 o 
   5  -9   0       66.62       64.58      6.41 o 
   0  -8   0        5.35        3.15      1.10 o 
   1  -8   0      331.36      342.36     13.24 o 
   2  -8   0       43.36       43.16      2.36 o 
   3  -8   0       96.77      104.87      4.43 o 
   4  -8   0      119.88      122.66     11.40 o 
   5  -8   0        8.63        7.44      1.24 o 
   6  -8   0        7.85        5.14      2.05 o 
   1  -7   0      456.30      440.98     13.15 o 
   2  -7   0      210.19      213.45      6.90 o 
   3  -7   0      214.51      248.34      9.10 o 
   4  -7   0       29.49       26.06      2.11 o 
   5  -7   0       36.92       31.18      3.20 o 
   6  -7   0       95.84       95.98      9.36 o 
   0  -6   0     2284.46     2632.61    151.34 o 
   1  -6   0      122.99      120.16      4.65 o 
   2  -6   0      243.05      249.81      8.02 o 
   3  -6   0       37.24       39.20      1.69 o 
   4  -6   0        9.42        9.41      1.17 o 
   5  -6   0      550.85      540.31     34.28 o 
   6  -6   0       27.22       29.31      4.49 o 
   1  -5   0        4.83        4.82      0.47 o 
   2  -5   0      444.83      427.07     17.16 o 
   3  -5   0      334.11      420.79     14.29 o 
   4  -5   0       34.74       32.83      1.40 o 
   5  -5   0       82.81       85.38      5.29 o 
   6  -5   0       24.35       27.65      2.89 o 
   0  -4   0     1187.46     1298.20     59.44 o 
   1  -4   0      259.75      264.50      9.69 o 
   2  -4   0      398.17      389.04     11.17 o 
   3  -4   0      277.18      286.01      9.28 o 
   4  -4   0      337.39      311.59     12.48 o 
   5  -4   0      258.31      246.74     22.55 o 
   6  -4   0        0.53        0.76      1.28 o 
   1  -3   0     2158.94     2180.85    113.86 o 
   2  -3   0      154.34      143.26      6.38 o 
   3  -3   0       46.50       63.25      2.75 o 
   4  -3   0      295.97      285.68     10.37 o 
   5  -3   0       10.01        8.31      3.00 o 
   6  -3   0      365.77      388.76     47.28 o 
   7  -3   0       50.33       55.40      6.56 o 
   1  -2   0      500.71      499.02     13.96 o 
   2  -2   0      849.71      838.33     25.55 o 
   3  -2   0      418.13      502.68     15.56 o 
   4  -2   0      315.79      311.10     15.62 o 
   5  -2   0       86.19       98.27      5.18 o 
   6  -2   0       51.44       53.40      4.55 o 
   7  -2   0      108.55      117.13     10.96 o 
   1  -1   0      222.54      205.34      7.74 o 
   2  -1   0     1567.50     1544.92     47.21 o 
   3  -1   0       46.56       50.28      2.35 o 
   4  -1   0       85.38       83.86      5.04 o 
   5  -1   0      106.10      106.25     16.03 o 
   6  -1   0       45.75       44.04      3.88 o 
   7  -1   0      141.47      140.26     11.86 o 
   1   0   0      654.30      524.66     16.22 o 
   2   0   0      863.38      799.08     28.01 o 
   3   0   0        0.00        4.08      0.54 o 
   4   0   0       67.29       65.89      5.47 o 
   5   0   0     1090.29     1006.64     85.07 o 
   6   0   0      108.48      120.96      7.39 o 
   7   0   0      302.22      301.95     25.28 o 
   1   1   0      206.82      190.26      5.49 o 
   2   1   0     1565.46     1478.95     39.30 o 
   3   1   0       52.51       51.16      2.43 o 
   4   1   0       78.72       80.64      2.65 o 
   5   1   0      106.15      104.17      5.58 o 
   6   1   0       46.27       54.99      4.61 o 
   7   1   0      140.17      144.11     10.47 o 
   1   2   0      516.57      524.75     14.30 o 
   2   2   0      842.58      843.05     26.14 o 
   3   2   0      415.77      493.19     13.27 o 
   4   2   0      322.11      310.91     10.04 o 
   5   2   0       86.04       90.46      6.48 o 
   6   2   0       50.60       62.26      3.97 o 
   7   2   0      108.81      120.88     18.72 o 
   1   3   0     2165.30     1877.26     74.96 o 
   2   3   0      154.77      153.65      4.84 o 
   3   3   0       47.07       65.03      2.64 o 
   4   3   0      295.03      275.75     13.64 o 
   5   3   0        9.80        6.96      0.71 o 
   6   3   0      367.78      429.16     32.17 o 
   7   3   0       49.25       51.49      6.58 o 
   0   4   0     1179.08     1328.48     51.75 o 
   1   4   0      256.17      255.73      8.30 o 
   2   4   0      403.34      355.68     17.93 o 
   3   4   0      279.65      269.58     10.08 o 
   4   4   0      335.51      311.26     10.70 o 
   5   4   0      257.20      263.54     16.48 o 
   6   4   0        0.32        0.17      0.60 o 
   1   5   0        4.36        3.33      0.31 o 
   2   5   0      437.40      417.60     15.17 o 
   3   5   0      331.97      337.12     13.52 o 
   4   5   0       36.79       34.51      2.43 o 
   5   5   0       80.23       70.73      3.40 o 
   6   5   0       24.20       30.23      2.52 o 
   0   6   0     2280.53     2542.53    142.49 o 
   1   6   0      128.08      127.69      3.68 o 
   2   6   0      247.43      226.92     10.26 o 
   3   6   0       37.33       38.98      1.99 o 
   4   6   0       10.16        9.28      0.69 o 
   5   6   0      551.98      541.00     30.83 o 
   6   6   0       27.56       33.36      5.14 o 
   1   7   0      451.42      397.68     16.79 o 
   2   7   0      210.60      179.12     11.00 o 
   3   7   0      217.28      237.65     10.43 o 
   4   7   0       31.26       28.16      1.82 o 
   5   7   0       35.03       33.24      2.83 o 
   6   7   0       94.99      120.08     17.48 o 
   0   8   0        6.60        3.96      1.33 o 
   1   8   0      325.92      294.17     16.86 o 
   2   8   0       45.82       46.77      4.44 o 
   3   8   0       95.44       84.89      4.16 o 
   4   8   0      117.21      111.20      7.81 o 
   5   8   0        9.63        6.73      1.55 o 
   6   8   0        7.64        7.18      2.05 o 
   1   9   0      857.35      745.61     31.67 o 
   2   9   0       30.53       30.17      2.59 o 
   3   9   0       19.91       19.07      1.50 o 
   4   9   0      159.65      143.52      9.20 o 
   5   9   0       66.71       71.33      8.80 o 
   0  10   0      336.37      399.72     50.77 o 
   1  10   0       60.65       55.15      3.14 o 
   2  10   0       13.36        7.74      0.69 o 
   3  10   0       15.21       14.03      1.84 o 
   4  10   0       18.13       15.57      2.60 o 
   5  10   0      103.46       99.78     11.40 o 
   1  11   0       75.57       59.88      4.64 o 
   2  11   0      218.53      172.45      9.03 o 
   3  11   0      145.12      158.27     18.51 o 
   4  11   0        4.82        4.16      1.56 o 
   0  12   0      209.79      241.70     13.77 o 
   1  12   0        9.51       10.82      1.87 o 
   2  12   0       47.42       44.00      2.50 o 
   3  12   0        8.63        8.43      2.11 o 
   4  12   0        4.88        3.14      2.09 o 
   1  13   0       62.12       58.01      5.19 o 
   2  13   0       21.08       15.89      2.47 o 
   3  13   0       49.30       48.32      6.38 o 
   0  14   0       67.11       90.62     12.84 o 
   1  14   0       27.50       23.81      2.99 o 
   2  14   0       15.71       13.95      2.93 o 
   0 -14   1       61.96       81.42      8.02 o 
   1 -14   1        2.42        3.19      1.60 o 
   2 -14   1       20.12       18.63      3.73 o 
  -3 -13   1       52.09       62.76      6.38 o 
  -2 -13   1        9.59        9.56      1.59 o 
  -1 -13   1       80.44       83.64      8.32 o 
   0 -13   1       55.14       60.67      9.68 o 
   1 -13   1       19.29       13.93      3.22 o 
   2 -13   1       74.69       77.38     11.23 o 
   3 -13   1        4.86        4.26      1.59 o 
  -4 -12   1       86.35       86.70     12.62 o 
  -3 -12   1        0.71        1.59      1.06 o 
  -2 -12   1      114.10      114.91      9.32 o 
  -1 -12   1       14.71       15.23      1.51 o 
   0 -12   1       21.72       27.40      2.50 o 
   1 -12   1       70.37       80.80      9.18 o 
   2 -12   1        1.14        1.07      1.07 o 
   3 -12   1      161.99      196.69     23.91 o 
   4 -12   1       15.45       15.07      2.01 o 
  -5 -11   1       40.42       43.14      3.91 o 
  -4 -11   1       80.00       75.68      5.97 o 
  -3 -11   1       91.97      103.41      7.50 o 
  -2 -11   1      186.17      193.41     10.02 o 
  -1 -11   1       63.41       64.53      5.09 o 
   0 -11   1       66.81       83.73      6.02 o 
   1 -11   1      322.00      358.23     23.85 o 
   2 -11   1       31.24       30.41      3.74 o 
   3 -11   1        8.16        7.75      2.05 o 
   4 -11   1       39.47       34.76      3.24 o 
  -5 -10   1       38.12       41.67      4.83 o 
  -4 -10   1       90.99      100.44      8.65 o 
  -3 -10   1        4.41        6.03      0.88 o 
  -2 -10   1       70.96       78.40      4.16 o 
  -1 -10   1       52.17       60.50      3.72 o 
   0 -10   1       51.86       67.89      6.08 o 
   1 -10   1       52.99       60.61      3.95 o 
   2 -10   1       21.19       25.53      4.79 o 
   3 -10   1      189.60      207.18     13.01 o 
   4 -10   1       33.11       32.31      6.70 o 
   5 -10   1       16.13        9.68      2.55 o 
  -5  -9   1      107.60      100.10      7.98 o 
  -4  -9   1       44.79       46.09      2.92 o 
  -3  -9   1      881.50     1008.03     67.01 o 
  -2  -9   1       39.10       46.73      5.16 o 
  -1  -9   1      219.03      227.76     10.85 o 
   0  -9   1      115.88      122.16      7.51 o 
   1  -9   1       97.52      104.93      5.00 o 
   2  -9   1      558.07      578.12     21.69 o 
   3  -9   1      102.16      108.75      6.25 o 
   4  -9   1      295.85      302.76     24.91 o 
   5  -9   1        1.33        1.02      0.85 o 
  -6  -8   1       48.60       43.83      7.10 o 
  -5  -8   1      155.41      144.77      9.99 o 
  -4  -8   1        5.94        4.12      1.77 o 
  -3  -8   1        4.78        6.05      1.14 o 
  -2  -8   1       14.44       12.26      0.74 o 
  -1  -8   1      555.07      515.14     19.21 o 
   0  -8   1       60.33       63.78      2.97 o 
   1  -8   1       11.93       13.48      1.18 o 
   2  -8   1       79.05       80.23      3.54 o 
   3  -8   1       12.50       15.54      2.07 o 
   4  -8   1      226.85      224.05     15.90 o 
   5  -8   1       88.69       83.60      7.12 o 
  -6  -7   1       39.52       35.65      4.79 o 
  -5  -7   1       58.86       51.95      7.75 o 
  -4  -7   1       46.65       45.57      4.23 o 
  -3  -7   1      452.04      494.24     17.66 o 
  -2  -7   1      113.81      111.67      3.85 o 
  -1  -7   1      121.39      119.56      6.28 o 
   0  -7   1      183.65      216.45      7.43 o 
   1  -7   1      223.56      232.22     14.51 o 
   2  -7   1      144.48      133.38      5.10 o 
   3  -7   1      223.91      237.42      9.24 o 
   4  -7   1      156.14      153.63      8.39 o 
   5  -7   1       49.83       49.30      3.68 o 
  -6  -6   1        7.66        7.91      1.62 o 
  -5  -6   1       26.14       27.81      2.21 o 
  -4  -6   1      524.02      502.88     23.45 o 
  -3  -6   1       16.84       17.52      0.84 o 
  -2  -6   1      771.12      794.80     24.06 o 
  -1  -6   1      223.81      243.16      7.30 o 
   0  -6   1      198.69      251.44     10.71 o 
   1  -6   1      795.20      852.75     23.56 o 
   2  -6   1       31.24       34.42      1.84 o 
   3  -6   1      859.42      924.88     34.90 o 
   4  -6   1      118.04      116.34      7.95 o 
   5  -6   1       23.61       18.01      1.60 o 
   6  -6   1       36.34       36.70      5.10 o 
  -6  -5   1       23.71       24.61      5.36 o 
  -5  -5   1       56.90       54.05      3.88 o 
  -4  -5   1      189.47      166.49     16.50 o 
  -3  -5   1       49.18       56.51      1.89 o 
  -2  -5   1      244.07      259.96      6.71 o 
  -1  -5   1       80.48       69.05      2.41 o 
   0  -5   1        3.03        3.65      0.83 o 
   1  -5   1     1100.41     1184.21     34.77 o 
   2  -5   1      166.47      168.79      6.90 o 
   3  -5   1       70.36       73.16      3.02 o 
   4  -5   1       26.56       28.73      3.13 o 
   5  -5   1       14.79        9.74      3.34 o 
   6  -5   1      216.92      239.61     26.63 o 
  -7  -4   1       41.59       35.38      6.98 o 
  -6  -4   1      198.66      206.75     25.23 o 
  -5  -4   1      149.36      152.10      8.36 o 
  -4  -4   1      194.32      183.61      7.76 o 
  -3  -4   1        9.14        7.41      0.79 o 
  -2  -4   1      193.53      189.36      8.19 o 
  -1  -4   1      777.95      788.42     24.94 o 
   0  -4   1     1714.11     1660.21     63.23 o 
   1  -4   1      413.33      367.75     11.01 o 
   2  -4   1      179.82      180.62      5.15 o 
   3  -4   1      342.98      363.01     13.00 o 
   4  -4   1       83.18       75.15      3.00 o 
   5  -4   1      149.03      139.24     11.26 o 
  -7  -3   1        9.65        8.94      1.99 o 
  -6  -3   1        6.26        5.84      1.08 o 
  -5  -3   1      126.85      120.29      7.07 o 
  -4  -3   1       88.27       83.35      3.80 o 
  -3  -3   1     1342.76     1424.29     85.39 o 
  -2  -3   1      140.83      130.42      4.66 o 
  -1  -3   1      713.22      713.77     38.47 o 
   0  -3   1      156.00      173.76      5.88 o 
   1  -3   1      414.09      377.72     16.83 o 
   2  -3   1     1452.55     1404.36     51.89 o 
   3  -3   1      171.48      186.19      5.90 o 
   4  -3   1      411.77      398.80     14.82 o 
   5  -3   1       27.55       32.99      2.19 o 
   6  -3   1       22.68       25.08      3.08 o 
  -7  -2   1       20.79       18.83      2.48 o 
  -6  -2   1      292.30      284.54     18.51 o 
  -5  -2   1      195.54      165.45     16.68 o 
  -4  -2   1      261.04      266.27     11.16 o 
  -3  -2   1        2.08        1.89      0.26 o 
  -2  -2   1      613.71      609.18     16.37 o 
  -1  -2   1     1514.93     1404.29     44.10 o 
   0  -2   1     1382.93     1515.53    152.30 o 
   1  -2   1      153.70      163.70      5.11 o 
   2  -2   1      423.65      434.92     12.45 o 
   3  -2   1      391.85      476.77     14.29 o 
   4  -2   1      228.68      214.43     11.81 o 
   5  -2   1      262.68      258.00     26.26 o 
   6  -2   1       18.07       23.42      1.96 o 
  -7  -1   1       72.41       67.93      8.94 o 
  -6  -1   1       17.82       18.07      1.59 o 
  -5  -1   1        4.90        5.49      0.96 o 
  -4  -1   1      433.20      405.14     15.00 o 
  -3  -1   1      123.12      125.19      3.87 o 
  -2  -1   1     1399.35     1403.29     55.60 o 
  -1  -1   1      616.60      523.61     19.47 o 
   0  -1   1       95.37       84.51      3.93 o 
   1  -1   1      998.77      987.00     68.84 o 
   2  -1   1      163.34      159.54      6.93 o 
   3  -1   1      211.82      239.90      9.95 o 
   4  -1   1       66.96       60.63      2.85 o 
   5  -1   1      186.95      189.53     11.32 o 
   6  -1   1       95.74       90.02      5.75 o 
  -7   0   1       67.43       69.33      5.34 o 
  -6   0   1        9.46        9.81      3.79 o 
  -5   0   1        0.02        0.13      0.43 o 
  -4   0   1     2066.69     1837.26     57.92 o 
  -3   0   1       56.35       57.05      2.62 o 
  -1   0   1      301.88      249.86      7.73 o 
   0   0   1       36.63       25.72      1.76 o 
   1   0   1     1380.91     1446.35    112.66 o 
   2   0   1      819.89      847.95     42.73 o 
   4   0   1       49.66       49.03      3.08 o 
   5   0   1       63.19       60.73      3.35 o 
   6   0   1       16.57       15.02      1.80 o 
  -7   1   1       74.40       82.66      5.97 o 
  -6   1   1       17.78       19.13      2.18 o 
  -5   1   1        3.16        3.20      0.61 o 
  -4   1   1      430.08      399.07     14.17 o 
  -3   1   1      122.12      123.25      3.41 o 
  -2   1   1     1399.21     1327.33     43.90 o 
  -1   1   1      603.49      487.93     22.32 o 
   0   1   1      100.21       84.83      9.99 o 
   1   1   1     1004.59     1018.70     41.32 o 
   2   1   1      151.75      156.42      7.90 o 
   3   1   1      212.19      220.13      7.25 o 
   4   1   1       65.95       61.55      2.46 o 
   5   1   1      186.22      168.35     28.04 o 
   6   1   1       98.48      108.37      9.21 o 
  -7   2   1       19.68       17.37      3.75 o 
  -6   2   1      290.64      302.79     15.53 o 
  -5   2   1      199.28      195.47      7.17 o 
  -4   2   1      260.20      244.42      8.24 o 
  -3   2   1        2.15        1.30      0.22 o 
  -2   2   1      610.47      585.65     17.81 o 
  -1   2   1     1531.34     1465.05     39.91 o 
   0   2   1     1374.32     1451.42     57.41 o 
   1   2   1      145.45      156.83      8.03 o 
   2   2   1      435.99      455.61     18.86 o 
   3   2   1      389.34      463.23     15.66 o 
   4   2   1      229.21      217.58     19.91 o 
   5   2   1      261.68      249.33     19.93 o 
   6   2   1       17.28       19.10      1.71 o 
  -7   3   1        9.83        6.28      1.07 o 
  -6   3   1        6.39        6.25      0.84 o 
  -5   3   1      127.30      115.66      7.82 o 
  -4   3   1       88.09       91.64      3.33 o 
  -3   3   1     1348.00     1391.17     36.52 o 
  -2   3   1      140.75      128.97      4.25 o 
  -1   3   1      710.31      689.74     29.80 o 
   0   3   1      158.11      179.06      5.81 o 
   1   3   1      420.29      386.91     14.81 o 
   2   3   1     1450.43     1354.94     36.86 o 
   3   3   1      170.74      186.41      5.17 o 
   4   3   1      416.62      397.11     18.20 o 
   5   3   1       25.72       26.28      1.83 o 
   6   3   1       22.86       19.00      3.04 o 
  -7   4   1       42.05       41.04      3.92 o 
  -6   4   1      199.59      206.97      9.87 o 
  -5   4   1      148.43      145.99      6.88 o 
  -4   4   1      192.12      170.03     13.19 o 
  -3   4   1        9.05        8.44      0.60 o 
  -2   4   1      194.80      179.21     10.48 o 
  -1   4   1      779.48      767.58     22.70 o 
   0   4   1     1718.44     1676.54     56.10 o 
   1   4   1      413.42      372.25     12.60 o 
   2   4   1      181.08      167.83      5.74 o 
   3   4   1      339.25      311.30     12.60 o 
   4   4   1       80.01       73.17      5.43 o 
   5   4   1      153.17      137.53      9.21 o 
   6   4   1        8.52        7.35      1.32 o 
  -6   5   1       23.53       26.59      3.52 o 
  -5   5   1       57.40       57.91      2.94 o 
  -4   5   1      188.65      178.98      9.79 o 
  -3   5   1       48.08       51.58      3.48 o 
  -2   5   1      239.88      232.87      6.50 o 
  -1   5   1       75.94       60.94      3.69 o 
   0   5   1        4.47        5.48      0.65 o 
   1   5   1     1086.65     1026.80     26.64 o 
   2   5   1      165.45      149.03      7.11 o 
   3   5   1       73.16       75.25      3.14 o 
   4   5   1       25.90       30.04      1.54 o 
   5   5   1       14.27       14.92      2.80 o 
   6   5   1      216.11      242.32     34.81 o 
  -6   6   1        8.27        8.81      1.76 o 
  -5   6   1       27.38       23.37      1.98 o 
  -4   6   1      525.65      489.29     20.32 o 
  -3   6   1       16.71       20.09      0.95 o 
  -2   6   1      774.39      791.01     34.57 o 
  -1   6   1      230.18      220.07     11.87 o 
   0   6   1      200.81      217.83     10.32 o 
   1   6   1      800.67      760.19     22.84 o 
   2   6   1       31.71       29.12      1.37 o 
   3   6   1      855.95      817.57     35.82 o 
   4   6   1      123.41      113.71      8.23 o 
   5   6   1       24.50       21.95      2.56 o 
   6   6   1       34.78       30.57      4.08 o 
  -6   7   1       40.35       38.86      5.26 o 
  -5   7   1       58.88       52.30      4.25 o 
  -4   7   1       45.87       40.81      2.60 o 
  -3   7   1      448.59      462.26     36.88 o 
  -2   7   1      114.01      101.90      6.41 o 
  -1   7   1      121.69      117.37      7.55 o 
   0   7   1      189.21      203.75     10.99 o 
   1   7   1      223.01      203.97      8.27 o 
   2   7   1      145.02      124.67      9.22 o 
   3   7   1      223.69      237.88     11.95 o 
   4   7   1      151.42      144.66      8.86 o 
   5   7   1       50.05       45.29      4.59 o 
   6   7   1       79.59       79.25      8.15 o 
  -6   8   1       49.26       58.35      7.90 o 
  -5   8   1      152.76      146.15     10.91 o 
  -4   8   1        6.34        7.16      0.80 o 
  -3   8   1        4.71        5.21      0.85 o 
  -2   8   1       15.18       11.46      1.15 o 
  -1   8   1      546.49      465.31     38.04 o 
   0   8   1       60.91       62.26      3.74 o 
   1   8   1       13.65       14.27      1.42 o 
   2   8   1       77.78       69.19      4.85 o 
   3   8   1       11.75       11.57      1.44 o 
   4   8   1      224.20      198.33     19.38 o 
   5   8   1       89.89       70.59      9.16 o 
  -5   9   1      110.58      104.10     11.71 o 
  -4   9   1       46.89       44.40      2.87 o 
  -3   9   1      875.10      919.65     42.37 o 
  -2   9   1       41.63       40.43      2.31 o 
  -1   9   1      223.59      196.11     12.57 o 
   0   9   1      119.11      124.01     11.17 o 
   1   9   1      100.86       97.25      4.69 o 
   2   9   1      556.95      473.60     18.26 o 
   3   9   1      101.47       86.54      6.08 o 
   5   9   1        1.21        2.54      1.02 o 
  -5  10   1       37.22       29.70      3.72 o 
  -4  10   1       87.53       83.08      8.58 o 
  -3  10   1        4.28        3.45      0.63 o 
  -2  10   1       67.26       62.21      3.18 o 
  -1  10   1       53.07       47.23      2.68 o 
   0  10   1       57.64       64.79      5.12 o 
   1  10   1       48.16       40.50      3.26 o 
   2  10   1       20.58       16.41      1.12 o 
   3  10   1      187.00      184.88     14.52 o 
   4  10   1       31.08       27.08      3.08 o 
   5  10   1       18.02       16.78      3.05 o 
  -5  11   1       40.68       38.71      5.31 o 
  -4  11   1       81.04       75.29      7.97 o 
  -3  11   1       91.03       93.38      6.60 o 
  -2  11   1      189.21      161.61      8.96 o 
  -1  11   1       62.53       59.59      4.18 o 
   0  11   1       66.69       68.68      3.34 o 
   1  11   1      323.69      304.48     21.73 o 
   2  11   1       30.75       24.58      1.62 o 
   3  11   1        8.10        7.28      1.56 o 
   4  11   1       40.08       33.39      4.12 o 
  -4  12   1       86.49       80.18      8.51 o 
  -3  12   1        0.73        0.75      0.72 o 
  -2  12   1      113.78       91.52      6.71 o 
  -1  12   1       14.21       15.06      1.18 o 
   0  12   1       21.71       24.14      1.66 o 
   1  12   1       69.63       68.20      8.17 o 
   2  12   1        1.25        1.06      0.75 o 
   3  12   1      162.36      176.75     16.40 o 
   4  12   1       15.28        9.83      2.59 o 
  -3  13   1       51.71       54.83      6.93 o 
  -2  13   1       10.21        9.64      1.12 o 
  -1  13   1       80.79       73.48      7.58 o 
   0  13   1       54.59       58.28      3.87 o 
   1  13   1       19.72       17.86      3.78 o 
   2  13   1       74.11       76.13      7.31 o 
   3  13   1        5.02        6.00      1.48 o 
  -2  14   1        4.46        5.40      1.09 o 
  -1  14   1       30.34       31.06      2.44 o 
   0  14   1       61.93       72.16      4.98 o 
   1  14   1        2.66        2.37      0.89 o 
   2  14   1       19.02       18.62      2.26 o 
  -1 -14   2       13.31       22.85      3.19 o 
   0 -14   2        4.69        2.14      1.07 o 
   1 -14   2        3.86        4.28      2.14 o 
  -3 -13   2       27.91       32.31      3.64 o 
  -2 -13   2       43.76       54.27      7.92 o 
  -1 -13   2        2.04        1.60      1.07 o 
   0 -13   2       70.65       88.45     11.36 o 
   1 -13   2        8.17       10.24      2.16 o 
   2 -13   2       26.41       23.54      4.29 o 
  -4 -12   2       22.11       20.71      2.56 o 
  -3 -12   2       16.85       19.92      2.15 o 
  -2 -12   2        6.16        7.41      1.35 o 
  -1 -12   2      219.86      225.01     26.39 o 
   0 -12   2       13.89       17.37      2.72 o 
   1 -12   2      110.99      118.61     17.36 o 
   2 -12   2        5.03        5.89      2.14 o 
   3 -12   2        7.61        4.23      1.59 o 
  -5 -11   2       14.90       11.93      1.88 o 
  -4 -11   2      132.79      131.24     11.05 o 
  -3 -11   2      157.97      179.98     19.16 o 
  -2 -11   2       17.48       18.93      1.51 o 
  -1 -11   2       77.10       83.89      5.57 o 
   0 -11   2       30.00       29.42      3.28 o 
   1 -11   2      118.79      124.38      9.83 o 
   2 -11   2       87.08       92.56     11.26 o 
   3 -11   2        2.28        4.74      2.11 o 
   4 -11   2       92.28       87.34     13.02 o 
  -5 -10   2       16.70       16.03      2.48 o 
  -4 -10   2        4.20        5.32      0.91 o 
  -3 -10   2       16.47       17.62      1.65 o 
  -2 -10   2       49.68       56.48      4.03 o 
  -1 -10   2      282.72      312.53     15.23 o 
   0 -10   2        5.48        9.04      3.17 o 
   1 -10   2       30.88       41.29      3.81 o 
   2 -10   2       38.66       33.06      3.74 o 
   3 -10   2       31.72       37.11      4.19 o 
   4 -10   2       69.63       70.62      9.45 o 
  -5  -9   2      322.83      314.92     25.76 o 
  -4  -9   2       17.50       15.88      1.64 o 
  -3  -9   2       12.24       16.28      2.60 o 
  -2  -9   2      214.35      211.41     16.94 o 
  -1  -9   2      145.46      142.44      6.89 o 
   0  -9   2      952.38     1157.19     75.80 o 
   1  -9   2       29.40       36.34      5.86 o 
   2  -9   2       67.57       70.57      6.91 o 
   3  -9   2       74.81       80.67      6.04 o 
   4  -9   2       36.95       35.78      4.49 o 
  -6  -8   2        1.32        2.35      1.11 o 
  -5  -8   2      142.42      157.04     11.18 o 
  -4  -8   2       25.92       24.91      7.91 o 
  -3  -8   2       89.98      103.15      6.10 o 
  -2  -8   2      162.06      161.92      7.99 o 
  -1  -8   2       45.46       45.07      2.44 o 
   0  -8   2       76.90       91.65      5.09 o 
   1  -8   2      150.38      163.33     12.13 o 
   2  -8   2      490.04      471.87     29.53 o 
   3  -8   2       69.92       80.96      5.10 o 
   4  -8   2       10.48        9.06      1.44 o 
   5  -8   2       19.77       19.21      3.04 o 
  -6  -7   2        3.10        3.32      1.23 o 
  -5  -7   2      166.29      173.30     11.82 o 
  -4  -7   2      121.22      126.80      7.29 o 
  -3  -7   2      200.35      233.65     16.87 o 
  -2  -7   2       34.79       36.09      7.52 o 
  -1  -7   2      161.43      180.08      7.88 o 
   0  -7   2      658.10      820.98     33.64 o 
   1  -7   2      345.47      361.91     18.53 o 
   2  -7   2       83.81       83.28      8.01 o 
   3  -7   2       14.05       13.54      1.45 o 
   4  -7   2       70.07       61.27      5.38 o 
   5  -7   2       20.52       16.16      2.53 o 
  -6  -6   2      410.97      441.46     35.03 o 
  -5  -6   2       28.29       16.36      2.18 o 
  -4  -6   2       99.62       94.54      7.62 o 
  -3  -6   2       51.36       51.29      3.57 o 
  -2  -6   2       13.67       15.36      0.90 o 
  -1  -6   2     1828.25     1841.61    154.97 o 
   0  -6   2       44.00       56.46      3.62 o 
   1  -6   2      343.39      359.07     18.58 o 
   2  -6   2      333.52      332.58     12.61 o 
   3  -6   2       70.58       71.62      4.21 o 
   4  -6   2      401.27      350.82     20.44 o 
   5  -6   2       70.97       75.37      7.61 o 
  -7  -5   2       20.02       21.16      4.24 o 
  -6  -5   2        0.56        0.52      1.05 o 
  -5  -5   2        8.06        9.81      1.26 o 
  -4  -5   2      156.64      161.50      8.74 o 
  -3  -5   2      509.40      540.64     18.17 o 
  -2  -5   2      154.93      159.69      8.80 o 
  -1  -5   2      404.65      420.29     19.06 o 
   0  -5   2       51.22       58.85      2.55 o 
   1  -5   2      181.55      187.23      9.21 o 
   2  -5   2      246.37      231.80      9.48 o 
   3  -5   2       23.95       22.90      1.04 o 
   4  -5   2      306.65      305.46     17.60 o 
   5  -5   2       80.23       68.58      5.61 o 
   6  -5   2       30.00       32.48      5.59 o 
  -7  -4   2       29.82       27.13      3.06 o 
  -6  -4   2      147.88      166.77     11.04 o 
  -5  -4   2       93.57       96.57      5.64 o 
  -4  -4   2      174.34      177.38      9.90 o 
  -3  -4   2      239.85      273.97      8.01 o 
  -2  -4   2      788.56      805.04     23.40 o 
  -1  -4   2     1055.68     1072.63     56.74 o 
   0  -4   2      235.42      285.96     10.33 o 
   1  -4   2       38.20       38.17      1.69 o 
   2  -4   2      192.13      183.09      8.46 o 
   3  -4   2      417.26      488.12     21.16 o 
   4  -4   2      213.82      206.16     11.16 o 
   5  -4   2       24.77       30.15      2.56 o 
   6  -4   2       56.77       55.72      6.18 o 
  -7  -3   2      174.20      177.36     15.70 o 
  -6  -3   2        0.02        0.25      0.72 o 
  -5  -3   2      457.50      458.35     32.61 o 
  -4  -3   2       16.66       17.64      1.32 o 
  -3  -3   2      122.17      133.07      3.62 o 
  -2  -3   2      782.38      720.08     34.16 o 
  -1  -3   2       62.03       66.39      2.03 o 
   1  -3   2      175.97      166.67      8.51 o 
   2  -3   2       90.27       90.26      2.38 o 
   3  -3   2      115.35      136.72      4.52 o 
   4  -3   2       81.89       74.32      4.36 o 
   5  -3   2      513.49      520.93     32.19 o 
   6  -3   2      123.01      124.30     12.01 o 
  -7  -2   2       29.60       27.50      3.09 o 
  -6  -2   2      193.55      199.50     12.92 o 
  -5  -2   2      148.69      145.48      6.79 o 
  -4  -2   2      211.48      206.20     10.00 o 
  -3  -2   2      554.90      607.82     15.86 o 
  -2  -2   2      507.44      466.99     16.92 o 
  -1  -2   2      213.00      235.88      7.64 o 
   0  -2   2      491.76      506.66     20.81 o 
   1  -2   2      757.82      779.78     31.59 o 
   2  -2   2      602.52      612.63     18.19 o 
   3  -2   2      316.05      333.52     13.67 o 
   4  -2   2       15.18       13.76      0.86 o 
   5  -2   2       66.44       76.75      5.31 o 
   6  -2   2       46.59       55.74      5.18 o 
  -7  -1   2       18.21       15.72      2.46 o 
  -6  -1   2        1.58        1.40      0.65 o 
  -5  -1   2       96.00       96.23      5.50 o 
  -4  -1   2      331.38      317.09     20.93 o 
  -3  -1   2      146.90      119.01      3.96 o 
  -2  -1   2      174.26      188.18      4.94 o 
  -1  -1   2      546.80      547.98     23.90 o 
   0  -1   2      268.48      277.62     23.32 o 
   1  -1   2     1557.04     1489.08     71.82 o 
   2  -1   2       93.62       84.64      2.38 o 
   3  -1   2       23.03       26.62      1.15 o 
   4  -1   2      143.95      133.97      5.38 o 
   5  -1   2       65.55       62.87      4.75 o 
   6  -1   2       67.20       75.99      6.62 o 
  -7   0   2        2.97        3.20      0.76 o 
  -6   0   2     1349.73     1470.00     79.02 o 
  -5   0   2       59.36       55.22      2.37 o 
  -4   0   2       83.00       96.45      8.56 o 
  -3   0   2       31.84       27.84      1.52 o 
  -2   0   2       66.40       69.88      2.21 o 
   0   0   2      382.97      410.82     13.23 o 
   2   0   2        4.61        4.33      0.24 o 
   3   0   2        0.42        1.53      0.24 o 
   4   0   2      363.78      340.83     20.86 o 
   5   0   2      143.77      163.52     10.20 o 
   6   0   2      255.50      270.38     23.80 o 
  -7   1   2       17.42       15.92      1.96 o 
  -6   1   2        1.72        1.82      0.77 o 
  -5   1   2       91.12       84.79      3.98 o 
  -4   1   2      333.91      308.23     13.15 o 
  -3   1   2      147.36      116.60      5.12 o 
  -2   1   2      163.74      160.37      6.25 o 
  -1   1   2      542.47      562.25     23.16 o 
   0   1   2      268.82      291.60     12.52 o 
   1   1   2     1551.09     1514.05     63.74 o 
   2   1   2       94.19       81.04      3.58 o 
   3   1   2       23.47       25.64      1.05 o 
   4   1   2      142.65      135.14      5.65 o 
   5   1   2       64.77       60.04      4.50 o 
   6   1   2       67.42       71.96      5.73 o 
  -7   2   2       30.68       35.10      3.53 o 
  -6   2   2      193.05      230.46     12.06 o 
  -5   2   2      152.73      136.39     12.37 o 
  -4   2   2      210.73      207.85      7.66 o 
  -3   2   2      549.55      600.48     19.00 o 
  -2   2   2      521.73      477.69     25.82 o 
  -1   2   2      213.24      207.04      8.86 o 
   0   2   2      485.45      509.49     14.77 o 
   1   2   2      759.13      746.25     27.62 o 
   2   2   2      604.14      555.98     35.70 o 
   3   2   2      314.78      326.44     18.85 o 
   4   2   2       17.32       13.24      1.63 o 
   5   2   2       67.37       72.39      5.32 o 
   6   2   2       45.13       53.88      6.51 o 
  -7   3   2      174.33      186.17     11.39 o 
  -6   3   2        0.02        0.67      0.53 o 
  -5   3   2      458.07      445.40     18.63 o 
  -4   3   2       16.36       16.31      1.36 o 
  -3   3   2      123.30      123.70      7.78 o 
  -2   3   2      779.02      740.76     32.37 o 
  -1   3   2       62.44       65.28      2.83 o 
   0   3   2     3521.75     3579.56    176.36 o 
   1   3   2      171.80      172.09      4.78 o 
   2   3   2       90.87       83.85      5.34 o 
   3   3   2      118.19      134.06      5.32 o 
   4   3   2       81.48       85.22      9.13 o 
   5   3   2      512.49      496.08     33.04 o 
   6   3   2      122.71      144.95     16.80 o 
  -7   4   2       29.97       32.62      2.57 o 
  -6   4   2      146.71      135.16     12.51 o 
  -5   4   2       91.35       94.26      4.24 o 
  -4   4   2      178.16      167.52     11.41 o 
  -3   4   2      242.74      268.85      9.75 o 
  -2   4   2      787.57      755.05     40.87 o 
  -1   4   2     1050.44      999.01     45.62 o 
   0   4   2      228.87      286.11      8.85 o 
   1   4   2       42.38       43.18      4.41 o 
   2   4   2      194.09      174.72      6.57 o 
   3   4   2      416.32      427.15     17.47 o 
   4   4   2      211.30      195.63     11.49 o 
   5   4   2       26.48       27.82      6.63 o 
   6   4   2       55.81       61.39      7.82 o 
  -7   5   2       19.48       20.69      2.44 o 
  -6   5   2        0.58        0.18      0.63 o 
  -5   5   2        8.72        7.33      1.28 o 
  -4   5   2      153.39      160.22      8.90 o 
  -3   5   2      505.05      517.06     18.94 o 
  -2   5   2      156.65      160.29      5.60 o 
  -1   5   2      394.71      374.15     18.03 o 
   0   5   2       51.05       59.10      2.25 o 
   1   5   2      186.47      173.08      5.21 o 
   2   5   2      241.39      230.91      8.72 o 
   3   5   2       26.09       24.09      2.59 o 
   4   5   2      303.86      267.79     18.52 o 
   5   5   2       79.37       76.38      6.69 o 
   6   5   2       31.86       26.38      4.14 o 
  -6   6   2      410.85      453.37     35.56 o 
  -5   6   2       30.04       24.89      2.90 o 
  -4   6   2      102.23      101.70      5.16 o 
  -3   6   2       51.72       51.04      2.17 o 
  -2   6   2       13.32       13.16      1.11 o 
  -1   6   2     1836.51     1772.70     50.90 o 
   0   6   2       47.73       57.40      7.23 o 
   1   6   2      339.71      321.00     10.82 o 
   2   6   2      339.14      279.85     11.53 o 
   3   6   2       71.78       74.60     13.66 o 
   4   6   2      401.86      349.80     28.51 o 
   5   6   2       71.37       72.96      7.68 o 
  -6   7   2        3.31        2.72      1.15 o 
  -5   7   2      163.79      147.79      9.27 o 
  -4   7   2      121.81      116.86     11.43 o 
  -3   7   2      203.08      196.24      7.42 o 
  -2   7   2       37.71       35.39      1.70 o 
  -1   7   2      155.70      175.80      7.96 o 
   0   7   2      651.84      717.15     30.30 o 
   1   7   2      347.22      315.51     12.84 o 
   2   7   2       82.90       69.87      5.24 o 
   3   7   2       15.95       12.51      1.53 o 
   4   7   2       69.07       72.93      6.10 o 
   5   7   2       20.97       16.28      2.55 o 
  -6   8   2        1.52        2.75      0.92 o 
  -5   8   2      138.93      136.92      8.25 o 
  -4   8   2       27.74       24.47      1.60 o 
  -3   8   2       89.12       92.47      5.22 o 
  -2   8   2      159.89      143.08     10.21 o 
  -1   8   2       48.40       47.01      2.10 o 
   0   8   2       74.88       76.85      3.39 o 
   1   8   2      149.43      146.07      4.98 o 
   2   8   2      485.33      472.21     30.56 o 
   3   8   2       72.38       74.24      6.17 o 
   4   8   2       11.34        9.13      2.03 o 
   5   8   2       20.03       21.34      3.05 o 
  -5   9   2      323.79      321.76     22.96 o 
  -4   9   2       19.03       18.64      1.36 o 
  -3   9   2       12.96       13.09      1.04 o 
  -2   9   2      217.87      185.10      8.68 o 
  -1   9   2      146.49      134.08      5.41 o 
   0   9   2      948.23     1100.15     33.71 o 
   1   9   2       29.43       28.58      1.83 o 
   2   9   2       69.85       69.48      7.61 o 
   3   9   2       77.19       66.38      6.20 o 
   4   9   2       37.15       37.12      4.08 o 
   5   9   2      131.25      129.66     15.29 o 
  -5  10   2       15.45       17.89      1.95 o 
  -4  10   2        4.99        4.81      1.02 o 
  -3  10   2       18.78       19.82      1.49 o 
  -2  10   2       49.65       48.36      2.48 o 
  -1  10   2      276.83      250.57     12.24 o 
   0  10   2        5.19        5.63      0.57 o 
   1  10   2       31.42       29.03      3.21 o 
   2  10   2       38.73       37.98      2.80 o 
   3  10   2       33.49       40.44      3.87 o 
   4  10   2       67.58       54.66      6.66 o 
  -5  11   2       15.01       10.82      3.25 o 
  -4  11   2      134.41      134.02      9.50 o 
  -3  11   2      157.34      158.29     12.49 o 
  -2  11   2       17.46       14.31      1.14 o 
  -1  11   2       77.37       75.37      5.64 o 
   0  11   2       29.77       26.87      2.23 o 
   1  11   2      119.40      108.87     11.66 o 
   2  11   2       87.62       87.89      7.03 o 
   3  11   2        2.49        3.44      1.05 o 
   4  11   2       91.32       84.78     11.84 o 
  -4  12   2       21.67       16.31      1.93 o 
  -3  12   2       16.70       17.75      1.64 o 
  -2  12   2        6.10        6.86      0.98 o 
  -1  12   2      219.95      220.37     11.16 o 
   0  12   2       13.82       11.64      1.97 o 
   1  12   2      111.32      107.70     13.79 o 
   2  12   2        5.08        5.16      1.28 o 
   3  12   2        8.26       10.19      1.48 o 
  -3  13   2       27.81       27.28      2.58 o 
  -2  13   2       43.97       40.49      3.56 o 
  -1  13   2        2.18        0.71      0.62 o 
   0  13   2       69.58       80.02      7.68 o 
   1  13   2        8.27        9.77      1.74 o 
   2  13   2       27.07       21.73      4.18 o 
  -2  14   2       64.36       55.13      5.02 o 
  -1  14   2       13.27       15.39      1.68 o 
   0  14   2        4.56        5.16      1.15 o 
   1  14   2        3.64        1.51      0.89 o 
  -1 -14   3       43.30       42.89      7.52 o 
   0 -14   3        4.66        7.55      2.16 o 
  -3 -13   3        0.71        1.24      0.95 o 
  -2 -13   3       24.38       28.58      3.00 o 
  -1 -13   3        7.94        5.93      1.62 o 
   0 -13   3       16.06       17.93      3.27 o 
   1 -13   3       35.85       39.10      5.44 o 
   2 -13   3       19.04       17.22      3.23 o 
  -4 -12   3        2.36        5.24      3.27 o 
  -3 -12   3      181.38      202.46     16.53 o 
  -2 -12   3       17.69       22.16      2.15 o 
  -1 -12   3       23.01       28.13      3.79 o 
   0 -12   3       39.17       56.24      6.57 o 
   1 -12   3       24.10       32.17      4.37 o 
   2 -12   3      233.30      232.70     31.30 o 
  -4 -11   3       16.36       17.52      2.23 o 
  -3 -11   3       22.06       21.45      1.62 o 
  -2 -11   3       25.24       24.92      2.88 o 
  -1 -11   3       58.22       61.86      8.15 o 
   0 -11   3      202.39      223.27     21.95 o 
   1 -11   3        5.31        3.28      1.09 o 
   2 -11   3        8.70        9.14      2.15 o 
   3 -11   3        4.54        6.33      1.58 o 
  -5 -10   3       25.26       27.64      2.80 o 
  -4 -10   3       24.67       26.52      3.12 o 
  -3 -10   3      133.76      167.59     12.17 o 
  -2 -10   3       31.87       30.25      2.37 o 
  -1 -10   3       55.43       60.64      4.07 o 
   0 -10   3       10.56       14.23      1.65 o 
   1 -10   3       16.22       14.19      2.19 o 
   2 -10   3      188.76      185.95     22.02 o 
   3 -10   3        8.96        7.85      2.09 o 
  -5  -9   3       53.58       55.61      5.35 o 
  -4  -9   3      395.17      378.61     27.68 o 
  -3  -9   3       38.47       43.56     10.61 o 
  -2  -9   3      408.30      425.14     23.21 o 
  -1  -9   3       25.74       22.04      2.18 o 
   0  -9   3       50.18       80.34      8.22 o 
   1  -9   3      169.26      177.94     16.91 o 
   2  -9   3      155.72      149.75     14.43 o 
   3  -9   3      243.46      288.44     31.21 o 
   4  -9   3       35.26       28.49      4.59 o 
  -6  -8   3       19.85       21.34      2.96 o 
  -5  -8   3        9.56        8.19      1.32 o 
  -4  -8   3       53.05       57.65      4.10 o 
  -3  -8   3       31.04       38.16      3.05 o 
  -2  -8   3      473.10      446.88     24.80 o 
  -1  -8   3      111.70      103.22      5.26 o 
   0  -8   3       59.59       63.31      4.15 o 
   1  -8   3       80.21       79.76      5.90 o 
   2  -8   3       21.48       20.11      2.65 o 
   3  -8   3       64.14       70.45      6.71 o 
   4  -8   3      189.32      179.62     21.25 o 
  -6  -7   3       37.23       39.11      4.04 o 
  -5  -7   3       68.39       70.43      5.38 o 
  -4  -7   3      151.34      145.24      8.65 o 
  -3  -7   3      237.80      290.00     14.47 o 
  -2  -7   3      283.83      299.33     13.34 o 
  -1  -7   3       98.61      102.40      4.46 o 
   0  -7   3      273.91      318.31     13.03 o 
   1  -7   3        0.00       -0.27      0.38 o 
   2  -7   3      276.08      270.36     14.85 o 
   3  -7   3      157.75      190.73     19.44 o 
   4  -7   3      119.20      118.85     12.07 o 
   5  -7   3       38.68       27.95      4.99 o 
  -6  -6   3       16.04       19.17      2.55 o 
  -5  -6   3      284.01      273.96     16.80 o 
  -4  -6   3        3.11        1.60      0.70 o 
  -3  -6   3      740.16      853.33     34.61 o 
  -2  -6   3      240.05      241.02     10.97 o 
  -1  -6   3       67.95       67.52     10.35 o 
   0  -6   3      178.68      197.74     12.46 o 
   1  -6   3      129.86      125.84     11.74 o 
   2  -6   3     1034.97     1029.53     69.12 o 
   3  -6   3       93.26       95.21      9.15 o 
   4  -6   3       84.02       86.48      9.02 o 
   5  -6   3       43.85       52.43      5.51 o 
  -7  -5   3       26.10       21.20      4.35 o 
  -6  -5   3       34.30       42.04      3.64 o 
  -5  -5   3      353.82      351.24     19.79 o 
  -4  -5   3       86.04       96.36      3.77 o 
  -3  -5   3       59.57       75.26      3.10 o 
  -2  -5   3       32.91       34.14      5.74 o 
  -1  -5   3        8.38        5.57      0.66 o 
   0  -5   3     1124.55     1230.87     83.58 o 
   1  -5   3      181.11      185.79     12.79 o 
   2  -5   3       29.04       27.10      2.12 o 
   3  -5   3       62.75       76.48      4.35 o 
   4  -5   3       46.72       43.87      4.73 o 
   5  -5   3      161.35      150.39     19.08 o 
  -7  -4   3       86.27       92.01      7.81 o 
  -6  -4   3      163.52      193.55     13.48 o 
  -5  -4   3      110.18       99.88      4.79 o 
  -4  -4   3       91.37       89.72      5.45 o 
  -3  -4   3      177.90      200.76      7.44 o 
  -2  -4   3      228.62      213.84     10.41 o 
  -1  -4   3      335.23      322.11     19.57 o 
   0  -4   3       26.69       33.24      2.00 o 
   1  -4   3      497.45      502.43     35.90 o 
   2  -4   3      504.98      515.37     37.08 o 
   3  -4   3       36.94       38.20      1.48 o 
   4  -4   3       43.87       46.14      3.96 o 
   5  -4   3        6.07        8.07      1.52 o 
  -7  -3   3       52.25       50.34      4.90 o 
  -6  -3   3       20.68       21.48      1.86 o 
  -5  -3   3       62.89       65.69      4.18 o 
  -4  -3   3      781.13      721.97     29.87 o 
  -3  -3   3       93.72      113.95      5.53 o 
  -2  -3   3      822.00      812.06     33.16 o 
  -1  -3   3      114.45      120.01      5.66 o 
   0  -3   3      317.14      384.86     15.50 o 
   1  -3   3      854.33      783.83     50.65 o 
   2  -3   3      345.65      358.06     16.69 o 
   3  -3   3      930.40     1005.64     34.19 o 
   4  -3   3       40.97       48.34      3.83 o 
   5  -3   3       10.26        7.12      2.03 o 
  -7  -2   3      172.96      196.92     13.43 o 
  -6  -2   3      109.07      135.07      9.59 o 
  -5  -2   3       43.07       44.62      2.11 o 
  -4  -2   3      114.12      112.35      5.75 o 
  -3  -2   3      384.49      439.69     16.04 o 
  -2  -2   3      548.21      544.20     21.53 o 
  -1  -2   3      355.74      330.71     25.97 o 
   0  -2   3        4.38        4.98      0.29 o 
   1  -2   3      251.46      235.15      9.90 o 
   2  -2   3       23.35       24.30      1.88 o 
   3  -2   3      302.05      322.22     10.46 o 
   4  -2   3      168.35      184.65     10.07 o 
   5  -2   3       34.31       35.28      4.97 o 
   6  -2   3       52.41       41.85      7.67 o 
  -7  -1   3       11.07       11.73      2.06 o 
  -6  -1   3        8.13        8.06      0.91 o 
  -5  -1   3      277.70      256.72     11.45 o 
  -4  -1   3       78.96       74.80      3.25 o 
  -3  -1   3      198.25      238.96      8.10 o 
  -2  -1   3      196.62      168.27      7.52 o 
  -1  -1   3      834.53      764.21     26.76 o 
   0  -1   3      611.77      669.39     36.10 o 
   1  -1   3       60.47       56.61      2.34 o 
   2  -1   3      233.97      222.05     10.74 o 
   3  -1   3      170.72      184.46      8.08 o 
   4  -1   3      140.23      157.08      9.73 o 
   5  -1   3      290.36      282.04     24.11 o 
   6  -1   3        8.99        7.67      2.04 o 
  -7   0   3        3.77        5.19      1.09 o 
  -6   0   3        0.46        7.68      1.06 o 
  -5   0   3      412.80      392.33     21.01 o 
  -4   0   3       32.04       34.84      1.58 o 
  -3   0   3     2874.31     3367.35    245.99 o 
  -2   0   3      108.71       93.26      4.61 o 
  -1   0   3      108.00       97.92      7.25 o 
   0   0   3      143.98      173.37      6.38 o 
   1   0   3       13.10       15.11      1.26 o 
   2   0   3     1281.52     1339.44     83.83 o 
   3   0   3      339.67      386.04     13.32 o 
   4   0   3      149.80      150.60      8.39 o 
   5   0   3        1.03        2.09      1.02 o 
   6   0   3        2.43        4.08      1.53 o 
  -7   1   3        9.29       10.95      1.29 o 
  -6   1   3        8.93       10.28      1.08 o 
  -5   1   3      275.78      270.02     11.68 o 
  -4   1   3       75.45       72.82      3.19 o 
  -3   1   3      199.48      219.60     12.08 o 
  -2   1   3      193.66      175.99      7.88 o 
  -1   1   3      829.15      746.84     49.24 o 
   0   1   3      614.64      661.08     22.40 o 
   1   1   3       57.63       48.90      1.74 o 
   2   1   3      231.47      227.10      9.94 o 
   3   1   3      170.96      201.58      7.45 o 
   4   1   3      138.67      146.53      9.77 o 
   5   1   3      292.74      275.42     27.03 o 
   6   1   3        9.93        6.39      1.60 o 
  -7   2   3      174.39      182.59     11.55 o 
  -6   2   3      109.48      122.40     10.84 o 
  -5   2   3       42.12       41.62      2.07 o 
  -4   2   3      118.40      120.20      5.35 o 
  -3   2   3      381.89      417.41     16.87 o 
  -2   2   3      548.98      522.13     35.82 o 
  -1   2   3      358.43      315.27     21.01 o 
   0   2   3        4.53        4.83      0.29 o 
   1   2   3      254.76      249.92      8.52 o 
   2   2   3       25.25       24.08      1.09 o 
   3   2   3      299.05      327.59     13.36 o 
   4   2   3      168.59      178.99     11.02 o 
   5   2   3       34.05       33.92      3.32 o 
   6   2   3       50.56       33.97      6.37 o 
  -7   3   3       51.25       55.49      3.39 o 
  -6   3   3       21.20       20.86      2.65 o 
  -5   3   3       64.77       59.37      5.23 o 
  -4   3   3      779.82      674.25     56.65 o 
  -3   3   3       93.74      119.80      5.67 o 
  -2   3   3      828.71      800.10     34.41 o 
  -1   3   3      110.26      122.77      3.70 o 
   0   3   3      320.85      387.68     14.02 o 
   1   3   3      854.31      834.11     26.68 o 
   2   3   3      343.12      344.33     20.16 o 
   3   3   3      935.35     1008.60     42.81 o 
   4   3   3       39.20       49.13      3.63 o 
   5   3   3       10.68       10.97      1.57 o 
  -7   4   3       86.96       93.31      6.88 o 
  -6   4   3      163.98      193.65     11.93 o 
  -5   4   3      108.08      103.81     11.74 o 
  -4   4   3       93.28       98.03      5.01 o 
  -3   4   3      175.27      208.40     11.93 o 
  -2   4   3      224.12      216.30     12.79 o 
  -1   4   3      348.61      330.81     13.81 o 
   0   4   3       23.49       30.79      1.07 o 
   1   4   3      497.28      464.10     19.10 o 
   2   4   3      501.54      496.01     21.24 o 
   3   4   3       33.18       33.10      3.05 o 
   4   4   3       46.95       50.28      4.70 o 
   5   4   3        6.26        8.34      1.56 o 
  -7   5   3       25.18       20.70      2.29 o 
  -6   5   3       35.23       33.18      4.19 o 
  -5   5   3      350.50      323.13     35.02 o 
  -4   5   3       83.94       87.82      5.31 o 
  -3   5   3       62.32       74.01      5.76 o 
  -2   5   3       29.40       28.29      3.20 o 
  -1   5   3        7.05        4.75      0.69 o 
   0   5   3     1118.90     1303.28     60.02 o 
   1   5   3      181.42      165.93     10.28 o 
   2   5   3       27.38       24.47      1.80 o 
   3   5   3       63.03       70.96      5.11 o 
   4   5   3       48.32       40.73      4.14 o 
   5   5   3      159.74      167.96     20.33 o 
  -6   6   3       16.13       14.40      1.62 o 
  -5   6   3      287.71      270.67     15.29 o 
  -4   6   3        2.92        2.60      1.02 o 
  -3   6   3      738.56      838.61     67.38 o 
  -2   6   3      249.47      249.75     14.33 o 
  -1   6   3       70.76       73.23      3.06 o 
   0   6   3      175.13      189.10      8.08 o 
   1   6   3      131.97      118.99      3.98 o 
   2   6   3     1036.04     1026.19     71.84 o 
   3   6   3       96.26       87.32      6.79 o 
   4   6   3       83.06       76.82      8.79 o 
   5   6   3       44.28       40.51      5.72 o 
  -6   7   3       38.31       38.09      2.97 o 
  -5   7   3       66.27       70.69      3.89 o 
  -4   7   3      150.23      134.34     11.31 o 
  -3   7   3      239.28      262.62     10.34 o 
  -2   7   3      275.17      283.71     14.17 o 
  -1   7   3       99.89       89.62      3.12 o 
   0   7   3      280.70      294.26     10.17 o 
   1   7   3        0.17        0.18      0.31 o 
   2   7   3      271.77      254.81     24.18 o 
   3   7   3      154.80      190.06     17.76 o 
   4   7   3      118.54      101.67     10.87 o 
   5   7   3       40.43       29.60      4.68 o 
  -6   8   3       20.79       16.12      2.55 o 
  -5   8   3       11.07        8.55      1.75 o 
  -4   8   3       53.61       57.06      3.53 o 
  -3   8   3       30.23       30.28      1.94 o 
  -2   8   3      468.50      430.16     16.27 o 
  -1   8   3      114.40       97.48      4.09 o 
   0   8   3       57.40       57.40      2.39 o 
   1   8   3       82.38       85.68      6.93 o 
   2   8   3       22.18       23.39      4.76 o 
   3   8   3       62.85       81.86      5.41 o 
   4   8   3      188.65      170.05     21.24 o 
  -5   9   3       55.28       52.11      3.92 o 
  -4   9   3      392.26      370.50     20.92 o 
  -3   9   3       37.86       44.20      3.16 o 
  -2   9   3      410.20      366.27     16.87 o 
  -1   9   3       26.03       21.25      1.28 o 
   0   9   3       50.73       65.54      3.48 o 
   1   9   3      172.46      172.40     13.37 o 
   2   9   3      154.35      141.19     11.53 o 
   3   9   3      244.48      285.26     18.59 o 
   4   9   3       33.85       35.24      4.21 o 
  -5  10   3       23.00       19.10      2.58 o 
  -4  10   3       24.61       25.81      2.22 o 
  -3  10   3      132.49      146.07     13.76 o 
  -2  10   3       30.47       28.57      2.10 o 
  -1  10   3       59.16       52.35      3.38 o 
   0  10   3       10.54       11.23      1.13 o 
   1  10   3       16.12       16.18      2.18 o 
   2  10   3      186.02      151.24     16.13 o 
   3  10   3        9.19       10.44      2.13 o 
   4  10   3       56.28       54.48      8.35 o 
  -4  11   3       16.05       12.45      1.45 o 
  -3  11   3       22.29       22.79      3.56 o 
  -2  11   3       25.59       21.05      2.73 o 
  -1  11   3       58.58       47.99      3.00 o 
   0  11   3      200.87      232.56     17.44 o 
   1  11   3        5.61        5.13      1.14 o 
   2  11   3        8.26        8.20      1.28 o 
   3  11   3        3.79        3.69      1.83 o 
  -4  12   3        2.44        3.63      1.26 o 
  -3  12   3      180.98      205.99     12.61 o 
  -2  12   3       17.88       15.89      1.61 o 
  -1  12   3       24.26       23.34      2.06 o 
   0  12   3       40.55       51.21      4.15 o 
   1  12   3       24.71       24.77      4.75 o 
   2  12   3      232.34      249.59     24.48 o 
  -3  13   3        0.85        1.94      1.00 o 
  -2  13   3       24.48       19.94      2.56 o 
  -1  13   3        7.77        5.63      1.13 o 
   0  13   3       16.92       15.32      2.07 o 
   1  13   3       34.27       25.49      6.85 o 
   2  13   3       18.45       14.90      2.76 o 
  -1  14   3       43.77       39.02      4.52 o 
   0  14   3        5.24        4.33      1.57 o 
  -2 -13   4        8.68        6.24      1.27 o 
  -1 -13   4       99.47      110.53     14.73 o 
   0 -13   4        4.81        4.93      1.64 o 
  -3 -12   4        5.69        6.27      1.57 o 
  -2 -12   4      168.29      176.21     15.16 o 
  -1 -12   4       34.75       38.16      4.92 o 
   0 -12   4      244.26      293.53     34.09 o 
   1 -12   4       38.31       49.32      6.04 o 
  -4 -11   4       65.85       73.63      6.97 o 
  -3 -11   4        6.13        6.83      1.58 o 
  -2 -11   4      110.00      106.05     12.12 o 
  -1 -11   4        8.60       12.54      2.73 o 
   0 -11   4       46.49       42.24      5.49 o 
   1 -11   4       27.80       35.63      5.49 o 
   2 -11   4        5.97        4.32      1.62 o 
  -5 -10   4       17.86       16.47      2.26 o 
  -4 -10   4       31.39       32.29      5.38 o 
  -3 -10   4       39.91       45.88      3.67 o 
  -2 -10   4      106.29      112.75      8.34 o 
  -1 -10   4        6.20        6.00      1.49 o 
   0 -10   4       95.47      100.74     10.98 o 
   1 -10   4       23.33       26.81      3.29 o 
   2 -10   4      128.06      125.98     12.96 o 
   3 -10   4       36.43       38.87      5.79 o 
  -5  -9   4        0.66        1.05      1.11 o 
  -4  -9   4       28.73       26.32      4.26 o 
  -3  -9   4       52.21       55.90      6.95 o 
  -2  -9   4       47.93       52.52      3.64 o 
  -1  -9   4      295.28      286.71     19.58 o 
   0  -9   4      163.90      200.26     17.54 o 
   1  -9   4      123.04      121.04     11.49 o 
   2  -9   4        9.70        9.64      1.61 o 
   3  -9   4       12.64        9.37      2.08 o 
  -6  -8   4       31.08       30.90      3.85 o 
  -5  -8   4       48.79       57.01      4.82 o 
  -4  -8   4      261.99      278.25     20.06 o 
  -3  -8   4       60.63       70.87      5.00 o 
  -2  -8   4       29.99       29.36      5.72 o 
  -1  -8   4       44.31       50.13      5.17 o 
   0  -8   4      126.91      166.31     16.91 o 
   1  -8   4      290.88      273.44     27.22 o 
   2  -8   4      164.00      196.21     18.16 o 
   3  -8   4        6.87        5.68      1.55 o 
   4  -8   4       44.85       39.33      6.06 o 
  -6  -7   4      205.51      201.63     15.76 o 
  -5  -7   4       84.92       91.84      7.42 o 
  -4  -7   4       53.38       48.85      3.17 o 
  -3  -7   4        8.90        9.46      2.61 o 
  -2  -7   4       96.67      108.31      6.36 o 
  -1  -7   4      149.22      159.28     20.09 o 
   0  -7   4      328.12      357.62     21.23 o 
   1  -7   4       73.69       73.88      5.43 o 
   2  -7   4       16.76       22.68      3.17 o 
   3  -7   4       78.57       86.43      8.73 o 
   4  -7   4       11.67        8.50      2.00 o 
  -6  -6   4        7.26        7.83      1.83 o 
  -5  -6   4      112.19      129.46      7.36 o 
  -4  -6   4      111.82      109.41      5.67 o 
  -3  -6   4       64.59       77.91      3.31 o 
  -2  -6   4      686.58      678.53     38.55 o 
  -1  -6   4       74.06       64.56      5.28 o 
   0  -6   4      549.53      589.45     32.06 o 
   1  -6   4      152.29      138.70     13.44 o 
   2  -6   4       12.03        9.93      1.57 o 
   3  -6   4      101.80      115.10     10.20 o 
   4  -6   4      109.98       84.07     11.46 o 
  -6  -5   4        9.46       11.81      2.84 o 
  -5  -5   4       62.58       60.95      3.69 o 
  -4  -5   4      228.99      230.14     11.02 o 
  -3  -5   4       18.51       22.23      1.38 o 
  -2  -5   4      445.20      434.16     19.95 o 
  -1  -5   4      240.91      219.83     10.83 o 
   0  -5   4      111.70      121.29      6.31 o 
   1  -5   4      151.27      140.83      9.12 o 
   2  -5   4        1.97        2.59      1.04 o 
   3  -5   4      307.17      362.02     36.91 o 
   4  -5   4       46.66       43.17      4.48 o 
   5  -5   4        9.63        6.95      2.48 o 
  -7  -4   4       98.32       84.11     11.09 o 
  -6  -4   4       19.73       20.98      1.70 o 
  -5  -4   4       33.73       38.75      1.84 o 
  -4  -4   4      107.86      112.60      5.56 o 
  -3  -4   4      437.42      459.59     21.57 o 
  -2  -4   4      383.87      320.57     19.89 o 
  -1  -4   4       70.34       69.97      7.39 o 
   0  -4   4       99.93       93.53      4.15 o 
   1  -4   4      198.86      201.37     12.27 o 
   2  -4   4      115.13      105.81      8.78 o 
   3  -4   4       68.25       66.16      6.54 o 
   4  -4   4       87.37       82.99      7.49 o 
   5  -4   4       66.25       54.88      7.00 o 
  -7  -3   4        2.21        0.32      1.09 o 
  -6  -3   4      507.99      576.82     31.61 o 
  -5  -3   4       20.30       23.02      1.50 o 
  -4  -3   4       50.92       50.73      4.53 o 
  -3  -3   4      129.33      139.62      6.00 o 
  -2  -3   4      190.51      180.24      7.62 o 
  -1  -3   4     2037.54     2008.15    201.33 o 
   0  -3   4      206.27      210.73     11.32 o 
   1  -3   4      375.18      342.14     42.44 o 
   2  -3   4       41.80       43.49      2.56 o 
   3  -3   4       56.52       55.65      4.18 o 
   4  -3   4      318.81      284.55     32.53 o 
   5  -3   4      271.63      238.30     22.21 o 
  -7  -2   4       49.54       54.42      4.05 o 
  -6  -2   4       37.56       50.55      3.35 o 
  -5  -2   4      128.48      125.40      5.75 o 
  -4  -2   4      269.62      254.04     18.39 o 
  -3  -2   4      232.14      265.85     13.81 o 
  -2  -2   4       39.07       40.01      1.85 o 
  -1  -2   4      147.45      154.60      8.70 o 
   0  -2   4      115.08      131.18      7.73 o 
   1  -2   4      523.25      512.07     21.93 o 
   2  -2   4      109.06      112.89      7.19 o 
   3  -2   4       70.49       80.34      5.16 o 
   4  -2   4       56.53       56.35      5.55 o 
   5  -2   4        1.03        1.02      1.02 o 
  -7  -1   4       26.81       26.94      2.22 o 
  -6  -1   4      107.63      106.48     11.11 o 
  -5  -1   4      238.46      231.01     10.34 o 
  -4  -1   4      136.81      135.17      5.67 o 
  -3  -1   4       49.22       44.70      2.25 o 
  -2  -1   4      225.94      207.89     17.23 o 
  -1  -1   4      291.37      277.97     30.06 o 
   0  -1   4      179.57      194.20      8.07 o 
   1  -1   4      523.20      499.83     21.16 o 
   2  -1   4      155.82      157.36      8.95 o 
   3  -1   4      295.36      313.12     15.99 o 
   4  -1   4       44.17       42.13      3.09 o 
   5  -1   4       84.47       84.78     12.79 o 
  -7   0   4      473.49      486.66     30.25 o 
  -6   0   4        8.76        8.82      2.26 o 
  -5   0   4      310.80      326.92     16.76 o 
  -4   0   4        1.68        0.18      0.34 o 
  -3   0   4       11.29       13.20      1.66 o 
  -2   0   4      713.93      681.40     34.62 o 
  -1   0   4      172.15      159.53      9.87 o 
   0   0   4      729.31      807.83     28.36 o 
   1   0   4      320.70      257.61     47.77 o 
   2   0   4       10.56       11.46      0.63 o 
   3   0   4      161.70      175.23      8.33 o 
   4   0   4       14.06       13.30      1.16 o 
   5   0   4      106.42       97.96     15.41 o 
  -7   1   4       26.09       27.27      2.45 o 
  -6   1   4      107.06      106.65      6.37 o 
  -5   1   4      237.10      242.11     12.02 o 
  -4   1   4      135.93      107.87      6.50 o 
  -3   1   4       50.58       41.61      2.55 o 
  -2   1   4      221.00      208.45      8.59 o 
  -1   1   4      289.34      260.92     19.26 o 
   0   1   4      180.28      204.52      8.74 o 
   1   1   4      523.53      489.02     16.69 o 
   2   1   4      155.53      151.47      7.08 o 
   3   1   4      294.30      300.33     30.93 o 
   4   1   4       45.31       47.03      3.70 o 
  -7   2   4       50.02       48.68      3.96 o 
  -6   2   4       36.76       43.35      5.31 o 
  -5   2   4      130.57      123.26     29.17 o 
  -4   2   4      269.83      271.25     13.34 o 
  -3   2   4      231.97      238.63     12.19 o 
  -2   2   4       43.47       46.48      4.11 o 
  -1   2   4      148.11      164.42     13.08 o 
   0   2   4      110.94      131.35      6.28 o 
   1   2   4      521.66      502.93     17.08 o 
   2   2   4      109.38      112.18      4.74 o 
   3   2   4       73.40       81.96      4.90 o 
   4   2   4       54.85       53.32      4.97 o 
  -7   3   4        2.35        1.65      0.81 o 
  -6   3   4      508.85      542.24     37.32 o 
  -5   3   4       18.72       20.46      1.59 o 
  -4   3   4       50.04       48.32      2.56 o 
  -3   3   4      131.99      146.97      7.23 o 
  -2   3   4      191.54      178.69     11.61 o 
  -1   3   4     2034.68     1866.30    203.87 o 
   0   3   4      207.62      233.59      8.61 o 
   1   3   4      380.12      371.92     13.04 o 
   2   3   4       41.57       43.36      1.96 o 
   3   3   4       56.78       64.32      4.34 o 
   4   3   4      320.19      308.60     23.03 o 
   5   3   4      270.30      271.57     30.98 o 
  -7   4   4       97.37       82.12     12.39 o 
  -6   4   4       18.11       18.30      1.92 o 
  -5   4   4       36.84       38.70      2.73 o 
  -4   4   4      110.79      101.43      7.29 o 
  -3   4   4      437.36      451.04     39.87 o 
  -2   4   4      376.96      373.47     17.44 o 
  -1   4   4       73.81       85.26      2.95 o 
   0   4   4       97.46      104.92      4.37 o 
   1   4   4      194.41      186.14      7.63 o 
   2   4   4      122.04      122.90      5.38 o 
   3   4   4       64.70       64.45      6.34 o 
   4   4   4       87.42       90.13      6.74 o 
   5   4   4       65.57       56.65     10.16 o 
  -6   5   4        9.49       10.40      1.37 o 
  -5   5   4       62.97       58.43      7.38 o 
  -4   5   4      224.47      224.20     19.42 o 
  -3   5   4       20.32       22.24      1.91 o 
  -2   5   4      441.20      420.70     27.29 o 
  -1   5   4      237.29      241.06     10.28 o 
   0   5   4      116.55      135.80      4.85 o 
   1   5   4      148.91      143.71      7.77 o 
   2   5   4        1.39        1.35      0.85 o 
   3   5   4      307.18      316.64     23.73 o 
   4   5   4       46.78       51.91      4.31 o 
   5   5   4        9.54        7.30      1.27 o 
  -6   6   4        8.16        7.24      1.89 o 
  -5   6   4      112.79      114.38      6.88 o 
  -4   6   4      113.81      102.81      5.66 o 
  -3   6   4       64.91       64.14      4.21 o 
  -2   6   4      691.05      676.17     49.16 o 
  -1   6   4       74.65       66.22      3.96 o 
   0   6   4      546.85      645.17     18.98 o 
   1   6   4      159.19      150.88      6.19 o 
   2   6   4       13.10       12.98      1.29 o 
   3   6   4      100.15      126.88      7.89 o 
   4   6   4      110.97      115.25     10.80 o 
  -6   7   4      202.56      205.47     17.92 o 
  -5   7   4       85.33       96.60     11.56 o 
  -4   7   4       53.48       52.39      6.17 o 
  -3   7   4       10.52        9.54      1.90 o 
  -2   7   4       93.68       90.93      5.96 o 
  -1   7   4      147.87      141.73      6.46 o 
   0   7   4      327.75      350.36     14.61 o 
   1   7   4       69.10       70.03      5.70 o 
   2   7   4       17.46       19.37      2.89 o 
   3   7   4       81.52       88.85      5.95 o 
   4   7   4       10.12        8.23      2.32 o 
  -6   8   4       30.19       25.90      5.09 o 
  -5   8   4       49.58       53.74      4.05 o 
  -4   8   4      259.22      263.72     19.09 o 
  -3   8   4       63.38       65.56      3.69 o 
  -2   8   4       31.65       31.04      2.07 o 
  -1   8   4       44.51       45.97      2.41 o 
   0   8   4      125.91      150.89      7.78 o 
   1   8   4      289.95      272.53     16.40 o 
   2   8   4      164.85      172.72     11.48 o 
   3   8   4        6.80        3.81      0.76 o 
   4   8   4       46.28       41.81      4.84 o 
  -5   9   4        0.74        1.61      1.04 o 
  -4   9   4       29.10       24.06      2.09 o 
  -3   9   4       53.91       52.69      3.64 o 
  -2   9   4       48.53       41.02      3.93 o 
  -1   9   4      295.11      268.48     13.12 o 
   0   9   4      161.43      174.80     11.22 o 
   1   9   4      124.22      120.46     10.19 o 
   2   9   4        9.83        8.11      1.30 o 
   3   9   4       12.43       10.07      2.12 o 
  -5  10   4       18.71       15.77      2.48 o 
  -4  10   4       31.97       42.62      3.31 o 
  -3  10   4       41.23       45.27      4.48 o 
  -2  10   4      104.33       98.19      5.90 o 
  -1  10   4        6.49        6.53      1.65 o 
   0  10   4       95.28      105.56      8.81 o 
   1  10   4       23.44       20.74      2.09 o 
   2  10   4      128.50      129.18     11.04 o 
   3  10   4       37.52       43.52      5.80 o 
  -4  11   4       65.91       67.76      5.24 o 
  -3  11   4        6.60        5.77      1.09 o 
  -2  11   4      107.61      107.21      8.35 o 
  -1  11   4        9.09        8.14      2.08 o 
   0  11   4       45.65       43.69      6.51 o 
   1  11   4       27.53       18.47      2.44 o 
   2  11   4        5.71        6.61      1.14 o 
  -3  12   4        6.29        8.17      1.52 o 
  -2  12   4      170.09      167.15     14.49 o 
  -1  12   4       34.09       25.95      3.03 o 
   0  12   4      243.08      298.36     23.13 o 
   1  12   4       39.98       34.30      6.50 o 
   2  12   4       36.67       28.18      4.34 o 
  -2  13   4        7.96        9.27      1.68 o 
  -1  13   4       96.83       92.65     11.35 o 
   0  13   4        4.51        6.76      1.53 o 
  -2 -12   5       78.09       80.35      8.93 o 
  -1 -12   5        9.33       14.19      2.73 o 
   0 -12   5       25.13       26.87      4.39 o 
  -3 -11   5        6.22        6.76      2.08 o 
  -2 -11   5       66.11       64.86      6.92 o 
  -1 -11   5       81.03       90.24     12.53 o 
   0 -11   5       10.83        9.30      2.73 o 
   1 -11   5       37.86       42.68      6.58 o 
  -4 -10   5       96.90      102.00      9.91 o 
  -3 -10   5       13.48       13.62      2.10 o 
  -2 -10   5       99.08       97.34      8.85 o 
  -1 -10   5       24.52       26.93      2.52 o 
   1 -10   5       74.30       80.80      9.85 o 
   2 -10   5       39.22       34.51      4.32 o 
  -5  -9   5       76.65       79.87      7.57 o 
  -4  -9   5       66.51       70.27      6.26 o 
  -3  -9   5      224.59      246.16     17.20 o 
  -2  -9   5       24.57       26.01      3.13 o 
  -1  -9   5       30.50       28.74      2.51 o 
   0  -9   5       66.10       86.16     10.87 o 
   1  -9   5       31.78       28.29      3.82 o 
   2  -9   5       99.54       99.31     11.31 o 
  -5  -8   5       55.24       58.67      5.08 o 
  -4  -8   5       32.92       39.84      3.43 o 
  -3  -8   5       86.76       99.70      7.29 o 
  -2  -8   5      184.72      182.81     17.02 o 
  -1  -8   5      120.75      109.33     11.89 o 
   0  -8   5      142.23      177.44     15.75 o 
   1  -8   5       18.33        9.75      2.17 o 
   2  -8   5       19.56       18.15      3.21 o 
   3  -8   5      101.61      107.48     14.06 o 
  -6  -7   5       59.83       67.93      7.23 o 
  -5  -7   5       12.20       12.23      1.49 o 
  -4  -7   5      147.72      151.13     13.77 o 
  -3  -7   5      212.36      233.95     19.38 o 
  -2  -7   5      127.05      125.85     11.64 o 
  -1  -7   5       84.28       92.93      9.37 o 
   0  -7   5       15.54       26.32      3.23 o 
   1  -7   5       67.32       55.52      5.95 o 
   2  -7   5       68.81       80.04      8.52 o 
   3  -7   5       84.36       94.68     12.39 o 
  -6  -6   5       46.19       46.92      5.42 o 
  -5  -6   5        7.80        9.97      1.22 o 
  -4  -6   5      566.85      597.59     32.42 o 
  -3  -6   5       63.46       72.56      3.89 o 
  -2  -6   5       85.76       83.79      4.55 o 
  -1  -6   5       37.18       31.37      2.42 o 
   0  -6   5       30.67       31.30      2.37 o 
   1  -6   5      412.13      387.05     31.88 o 
   2  -6   5      217.48      219.82     19.06 o 
   3  -6   5      164.49      171.35     23.53 o 
   4  -6   5       14.16       12.46      2.50 o 
  -6  -5   5      254.90      293.45     20.82 o 
  -5  -5   5       62.10       68.99      6.27 o 
  -4  -5   5        8.25        9.09      1.21 o 
  -3  -5   5       51.88       58.36      6.67 o 
  -2  -5   5       89.33       84.92      4.27 o 
  -1  -5   5      367.30      345.88     21.60 o 
   0  -5   5       23.06       25.59      3.67 o 
   1  -5   5      119.45      123.63     11.26 o 
   2  -5   5       72.21       74.04      7.34 o 
   3  -5   5       58.26       63.72      7.11 o 
   4  -5   5      155.79      139.86     18.39 o 
  -6  -4   5        6.89        7.13      1.72 o 
  -5  -4   5      165.25      173.10      8.99 o 
  -4  -4   5      199.56      196.10     11.58 o 
  -3  -4   5       66.86       63.59      4.89 o 
  -2  -4   5       44.81       42.77      3.00 o 
  -1  -4   5       11.60        8.90      0.76 o 
   0  -4   5      219.34      232.50     12.77 o 
   1  -4   5      194.92      197.85     35.49 o 
   2  -4   5       63.83       65.64      5.72 o 
   3  -4   5       52.89       60.78      6.56 o 
   4  -4   5       49.66       49.52      5.96 o 
  -6  -3   5       47.35       55.28      4.77 o 
  -5  -3   5      384.81      382.30     20.26 o 
  -4  -3   5      103.08       95.17      8.43 o 
  -3  -3   5      968.66     1087.87    112.25 o 
  -2  -3   5       14.50       10.13      0.79 o 
  -1  -3   5        5.60        5.48      0.48 o 
   0  -3   5      190.26      192.85      9.33 o 
   1  -3   5      387.29      406.74     29.74 o 
   2  -3   5      989.34     1022.99     78.00 o 
   3  -3   5      131.77      149.57     13.57 o 
   4  -3   5       51.99       40.20      5.96 o 
  -7  -2   5       35.91       38.24      6.75 o 
  -6  -2   5        2.51        4.09      1.01 o 
  -5  -2   5      131.00      124.71     12.97 o 
  -4  -2   5       22.64       28.05      1.68 o 
  -3  -2   5      276.70      277.88     16.20 o 
  -2  -2   5      136.17      129.00      6.21 o 
  -1  -2   5       20.04       11.99      2.21 o 
   0  -2   5      198.58      201.50     11.42 o 
   1  -2   5      120.54      124.56      8.28 o 
   2  -2   5       45.01       49.93      3.82 o 
   3  -2   5       75.52       77.48      6.53 o 
   4  -2   5       90.65       95.30     13.99 o 
  -7  -1   5       80.61       88.27     11.34 o 
  -6  -1   5      134.32      131.91      8.05 o 
  -5  -1   5       44.09       45.76      3.26 o 
  -4  -1   5       59.60       62.37     13.40 o 
  -3  -1   5      225.38      230.60     12.39 o 
  -2  -1   5      218.39      176.57     12.83 o 
  -1  -1   5      793.65      649.03     43.49 o 
   0  -1   5       65.81       81.65      4.35 o 
   1  -1   5      175.18      173.98      9.08 o 
   2  -1   5      171.26      171.91     11.22 o 
   3  -1   5       50.40       58.95      3.56 o 
   4  -1   5      317.84      293.76     46.34 o 
  -7   0   5        7.06        9.10      1.71 o 
  -6   0   5       53.60       49.22      3.70 o 
  -5   0   5        0.00       -0.36      0.62 o 
  -4   0   5      603.92      535.69     29.17 o 
  -3   0   5      349.42      368.39     17.91 o 
  -2   0   5      153.87      165.21      8.42 o 
  -1   0   5        2.86        2.67      0.43 o 
   0   0   5        6.96        9.03      0.61 o 
   1   0   5      416.19      369.13     20.38 o 
   2   0   5      184.22      187.16     10.75 o 
   3   0   5       57.28       75.07      6.40 o 
   4   0   5       76.49       63.44     11.18 o 
  -7   1   5       80.29       83.13      7.95 o 
  -6   1   5      133.82      147.42      9.50 o 
  -5   1   5       43.40       42.09      6.26 o 
  -4   1   5       58.84       65.07      3.51 o 
  -3   1   5      225.00      222.42     28.62 o 
  -2   1   5      213.84      189.72     13.40 o 
  -1   1   5      795.92      799.50     35.34 o 
   0   1   5       69.33       81.24      5.99 o 
   1   1   5      169.69      160.58      8.01 o 
   2   1   5      170.73      154.47      9.60 o 
   3   1   5       51.57       58.93      3.87 o 
   4   1   5      318.48      314.95     38.86 o 
  -7   2   5       37.07       35.41      5.15 o 
  -6   2   5        2.74        1.68      1.19 o 
  -5   2   5      132.48      114.06     11.40 o 
  -4   2   5       23.31       28.15      2.44 o 
  -3   2   5      273.63      302.98     24.33 o 
  -2   2   5      139.19      129.00      6.41 o 
  -1   2   5       19.96       15.04      1.19 o 
   0   2   5      194.49      226.44     13.93 o 
   1   2   5      127.10      132.36      5.64 o 
   2   2   5       44.95       43.80      3.20 o 
   3   2   5       71.43       80.80      9.75 o 
   4   2   5       91.12      103.32     11.33 o 
  -6   3   5       48.33       47.04      3.74 o 
  -5   3   5      383.29      373.88     21.31 o 
  -4   3   5      102.43       95.20      5.16 o 
  -3   3   5      972.01     1117.16     55.29 o 
  -2   3   5       13.58        9.56      0.54 o 
  -1   3   5        5.82        5.74      0.84 o 
   0   3   5      194.54      212.48      9.26 o 
   1   3   5      385.17      365.11     19.84 o 
   2   3   5      988.24      950.95     48.18 o 
   3   3   5      133.70      150.57     11.42 o 
   4   3   5       53.03       55.68      5.10 o 
  -6   4   5        5.85        6.39      1.28 o 
  -5   4   5      166.04      161.43     10.64 o 
  -4   4   5      197.55      182.54     17.52 o 
  -3   4   5       62.99       58.36      4.71 o 
  -2   4   5       49.01       53.85      2.06 o 
  -1   4   5       12.64       11.74      0.64 o 
   0   4   5      220.61      278.44      8.87 o 
   1   4   5      189.18      200.01      8.34 o 
   2   4   5       64.15       55.28      3.99 o 
   3   4   5       51.97       62.43      4.21 o 
   4   4   5       48.27       49.41      4.00 o 
  -6   5   5      253.37      282.93     22.93 o 
  -5   5   5       61.43       63.68      5.47 o 
  -4   5   5        7.62        6.75      0.79 o 
  -3   5   5       51.59       55.97      5.53 o 
  -2   5   5       90.85       87.13      3.17 o 
  -1   5   5      363.67      355.52     14.01 o 
   0   5   5       24.26       27.93      1.70 o 
   1   5   5      119.81      123.83      6.91 o 
   2   5   5       71.45       75.41      9.51 o 
   3   5   5       59.15       74.71      4.97 o 
   4   5   5      155.52      149.14      9.13 o 
  -6   6   5       46.50       45.21      3.30 o 
  -5   6   5        8.19        9.75      1.63 o 
  -4   6   5      568.62      582.98     26.27 o 
  -3   6   5       66.39       74.89      4.06 o 
  -2   6   5       85.92       85.28      4.12 o 
  -1   6   5       37.44       31.15      2.67 o 
   0   6   5       31.95       34.57      2.40 o 
   1   6   5      413.72      416.79     23.26 o 
   2   6   5      216.69      237.75     17.96 o 
   3   6   5      164.79      191.72     13.73 o 
   4   6   5       14.58       16.65      2.21 o 
  -6   7   5       60.43       64.63      5.70 o 
  -5   7   5       11.51       12.23      1.36 o 
  -4   7   5      146.10      152.03     18.02 o 
  -3   7   5      207.96      224.73     19.75 o 
  -2   7   5      126.77      106.67      8.70 o 
  -1   7   5       88.34       89.94      4.72 o 
   0   7   5       13.45       14.95      1.31 o 
   1   7   5       65.67       74.56      5.15 o 
   2   7   5       68.00       72.16      5.51 o 
   3   7   5       82.86       84.79      6.52 o 
  -5   8   5       57.15       60.76      4.39 o 
  -4   8   5       33.04       31.49      2.64 o 
  -3   8   5       85.93       86.22      4.71 o 
  -2   8   5      185.15      174.75     15.67 o 
  -1   8   5      119.41      108.85      6.67 o 
   0   8   5      144.30      179.55     11.83 o 
   1   8   5       18.76       18.52      2.08 o 
   2   8   5       19.14       18.02      1.92 o 
   3   8   5      101.55      112.43     10.91 o 
  -5   9   5       76.42       76.65      6.95 o 
  -4   9   5       65.92       55.67      3.96 o 
  -3   9   5      224.55      250.77     15.43 o 
  -2   9   5       23.31       17.58      2.27 o 
  -1   9   5       30.73       30.44      2.46 o 
   0   9   5       66.51       80.51      5.89 o 
   1   9   5       32.03       31.24      2.63 o 
   2   9   5      100.76       97.33     10.08 o 
   3   9   5       86.79       90.79     11.57 o 
  -4  10   5       95.86       89.72      7.35 o 
  -3  10   5       14.07       16.77      2.28 o 
  -2  10   5      100.03       94.09     14.53 o 
  -1  10   5       24.48       22.78      2.61 o 
   0  10   5       55.50       56.96      5.80 o 
   1  10   5       75.11       77.65      8.01 o 
   2  10   5       38.72       34.22      4.10 o 
  -3  11   5        5.46        4.43      1.28 o 
  -2  11   5       63.89       62.11     13.40 o 
  -1  11   5       82.72       75.11      7.35 o 
   0  11   5       11.02       10.81      1.53 o 
   1  11   5       35.37       37.33      4.01 o 
  -2  12   5       80.35       61.37      7.51 o 
  -1  12   5        9.63        9.85      1.67 o 
   0  12   5       26.40       27.87      3.01 o 
  -2 -11   6       21.86       18.50      2.58 o 
  -1 -11   6        1.17       -1.61      1.61 o 
  -3 -10   6       40.93       42.62      7.29 o 
  -2 -10   6        7.78        7.78      2.07 o 
  -1 -10   6       59.78       49.61      6.95 o 
   0 -10   6       54.38       54.96      9.18 o 
  -4  -9   6        3.72        4.75      1.58 o 
  -3  -9   6        7.86        6.27      1.57 o 
  -2  -9   6      107.23      110.19     12.00 o 
  -1  -9   6       94.62       78.63      8.14 o 
   0  -9   6       51.57       63.79      8.07 o 
   1  -9   6       21.95       27.04      4.33 o 
  -5  -8   6      117.93      125.38     11.72 o 
  -4  -8   6       94.82      108.99     11.83 o 
  -3  -8   6        0.22        1.05      1.05 o 
  -2  -8   6       66.87       66.84      6.30 o 
  -1  -8   6       51.59       50.00      7.03 o 
   0  -8   6       50.58       58.19      6.97 o 
   1  -8   6      161.76      138.62     17.33 o 
   2  -8   6        2.46        1.60      1.07 o 
  -5  -7   6       31.48       29.42     12.15 o 
  -4  -7   6        6.24        7.67      0.92 o 
  -3  -7   6       75.60       92.24     11.67 o 
  -2  -7   6       69.31       80.17      9.46 o 
  -1  -7   6       77.27       72.60      8.32 o 
   0  -7   6       51.37       59.63      6.43 o 
   1  -7   6       32.15       32.81      4.86 o 
   2  -7   6       50.27       51.58      6.40 o 
  -5  -6   6       42.45       44.33      4.67 o 
  -4  -6   6        5.58        7.08      1.93 o 
  -3  -6   6      114.76      129.77     13.88 o 
  -2  -6   6      101.65       91.73      6.78 o 
  -1  -6   6      410.58      390.93     43.55 o 
   0  -6   6      132.67      153.13     19.23 o 
   1  -6   6       37.63       31.63      3.77 o 
   2  -6   6       25.56       19.55      3.70 o 
   3  -6   6       38.39       36.97      6.18 o 
  -6  -5   6       29.73       23.69      2.48 o 
  -5  -5   6       73.01       68.21      7.14 o 
  -4  -5   6       12.92       14.87      1.42 o 
  -3  -5   6      232.07      271.85     17.68 o 
  -2  -5   6       57.83       54.88      4.56 o 
  -1  -5   6       31.83       28.58      6.75 o 
   0  -5   6      170.13      164.30     17.13 o 
   1  -5   6       84.50       87.04      8.07 o 
   2  -5   6      132.11      137.95     13.72 o 
   3  -5   6       22.55       24.44      3.57 o 
  -6  -4   6       26.14       24.86      2.32 o 
  -5  -4   6       71.60       78.19      5.15 o 
  -4  -4   6       96.45       88.60      7.77 o 
  -3  -4   6       72.25       64.81      5.05 o 
  -2  -4   6      129.95      113.94      8.39 o 
  -1  -4   6      123.09      107.99      7.13 o 
   0  -4   6      159.05      153.89     11.18 o 
   1  -4   6       47.88       49.42      6.40 o 
   2  -4   6        2.47        0.00      1.04 o 
   3  -4   6       33.16       35.85      5.57 o 
  -6  -3   6       13.49       17.12      3.15 o 
  -5  -3   6       83.22       79.96      9.38 o 
  -4  -3   6       19.42       14.66      1.54 o 
  -3  -3   6       50.47       58.85      3.65 o 
  -2  -3   6      660.12      592.75     50.65 o 
  -1  -3   6      329.62      293.59     20.83 o 
   0  -3   6      492.51      539.50     25.82 o 
   1  -3   6       17.52       16.38      2.12 o 
   2  -3   6       14.49       20.63      2.58 o 
   3  -3   6       85.32       80.80     11.57 o 
  -6  -2   6       28.82       26.98      5.81 o 
  -5  -2   6      144.39      131.27      9.52 o 
  -4  -2   6       64.55       57.81      4.07 o 
  -3  -2   6       96.74       87.87      4.62 o 
  -2  -2   6      107.75      108.05      6.01 o 
  -1  -2   6        4.03        3.89      1.12 o 
   0  -2   6      236.28      256.14     13.39 o 
   1  -2   6       79.26       80.01      6.47 o 
   2  -2   6       23.71       18.93      2.56 o 
   3  -2   6       56.16       65.03      7.53 o 
  -6  -1   6       36.14       35.50      4.36 o 
  -5  -1   6      212.69      215.86     14.70 o 
  -4  -1   6      137.43      131.29     14.37 o 
  -3  -1   6      249.30      288.73     17.64 o 
  -2  -1   6      116.37       92.86      5.40 o 
  -1  -1   6      108.55       98.35      5.24 o 
   0  -1   6      207.36      223.24     15.55 o 
   1  -1   6       26.26       22.81      2.02 o 
   2  -1   6      436.17      433.23     37.85 o 
   3  -1   6       12.91       14.01      3.00 o 
  -6   0   6      166.41      204.87     18.37 o 
  -5   0   6      101.21      107.74      8.67 o 
  -4   0   6        1.35        2.10      0.92 o 
  -3   0   6      170.45      197.23     13.70 o 
  -2   0   6        5.77        6.55      1.30 o 
  -1   0   6      248.27      229.83     12.21 o 
   0   0   6      377.62      443.46     26.67 o 
   1   0   6       22.12       24.64      2.51 o 
   2   0   6       17.39       14.55      1.44 o 
  -6   1   6       35.48       41.53      4.33 o 
  -5   1   6      213.23      191.10     12.21 o 
  -4   1   6      137.37      134.27      7.64 o 
  -3   1   6      246.31      260.80     13.10 o 
  -2   1   6      117.99      105.88     12.60 o 
  -1   1   6      108.84      104.41      5.66 o 
   0   1   6      206.07      219.28     13.14 o 
   1   1   6       25.12       26.47      2.84 o 
   2   1   6      438.21      425.14     27.24 o 
  -6   2   6       28.89       30.78      3.15 o 
  -5   2   6      142.85      128.38      8.32 o 
  -4   2   6       65.48       62.42      7.06 o 
  -3   2   6      100.73      102.10     13.92 o 
  -2   2   6      105.64      100.12      8.99 o 
  -1   2   6        3.14        2.93      0.42 o 
   0   2   6      236.99      268.71     14.02 o 
   1   2   6       77.34       70.48      4.85 o 
   2   2   6       24.19       17.73      1.92 o 
   3   2   6       54.36       56.73      8.12 o 
  -6   3   6       13.96       15.42      4.08 o 
  -5   3   6       84.17       90.60      6.66 o 
  -4   3   6       19.69       14.91      1.31 o 
  -3   3   6       51.14       52.64      3.78 o 
  -2   3   6      661.34      638.40     38.41 o 
  -1   3   6      328.28      294.23     20.78 o 
   0   3   6      493.55      560.59     30.39 o 
   1   3   6       19.71       19.97      2.52 o 
   2   3   6       14.98       11.68      1.08 o 
  -6   4   6       25.99       21.48      2.23 o 
  -5   4   6       71.35       77.02      6.68 o 
  -4   4   6      100.16       85.66      7.46 o 
  -3   4   6       68.12       68.64      3.95 o 
  -2   4   6      130.01      127.46      9.52 o 
  -1   4   6      121.75      122.05      7.03 o 
   0   4   6      156.20      171.23     11.82 o 
   1   4   6       49.28       53.01      3.61 o 
   2   4   6        2.19        1.34      0.86 o 
   3   4   6       33.65       40.55      7.20 o 
  -6   5   6       30.86       25.20      4.82 o 
  -5   5   6       71.35       71.57      8.02 o 
  -4   5   6       12.55       11.50      1.25 o 
  -3   5   6      232.34      255.31     18.11 o 
  -2   5   6       57.80       63.25      3.71 o 
  -1   5   6       31.54       35.58      2.62 o 
   0   5   6      170.17      183.64      9.67 o 
   1   5   6       85.06       84.70      7.20 o 
   2   5   6      131.44      137.51     10.14 o 
   3   5   6       24.00       24.83      3.04 o 
  -5   6   6       44.70       39.99      3.92 o 
  -4   6   6        6.18        6.21      0.85 o 
  -3   6   6      115.25      121.70      7.59 o 
  -2   6   6      101.87      104.65      7.29 o 
  -1   6   6      410.68      392.61     35.97 o 
   0   6   6      132.98      164.89     11.10 o 
   1   6   6       38.76       40.02      6.10 o 
   2   6   6       26.03       27.42      3.02 o 
   3   6   6       37.89       34.39      3.63 o 
  -5   7   6       29.79       27.71      3.01 o 
  -4   7   6        6.74        5.18      0.75 o 
  -3   7   6       76.85       79.70      6.59 o 
  -2   7   6       66.50       59.17      4.74 o 
  -1   7   6       76.97       63.35      4.49 o 
   0   7   6       50.30       57.92      5.19 o 
   1   7   6       31.44       31.72      3.28 o 
   2   7   6       52.87       42.98      4.61 o 
  -5   8   6      117.83      101.45     23.99 o 
  -4   8   6       95.37       93.74      9.00 o 
  -3   8   6        0.25        1.97      0.92 o 
  -2   8   6       68.13       59.05      5.17 o 
  -1   8   6       51.15       54.19      4.03 o 
   0   8   6       51.18       48.39      5.74 o 
   1   8   6      161.23      158.61     13.99 o 
   2   8   6        2.50        1.36      0.86 o 
  -4   9   6        3.92        2.19      1.32 o 
  -3   9   6        7.83        5.71      1.94 o 
  -2   9   6      108.00       98.52      9.54 o 
  -1   9   6       94.11       87.11      7.84 o 
   0   9   6       51.37       53.74      4.79 o 
   1   9   6       22.05       25.29      2.50 o 
  -3  10   6       42.30       46.85      4.34 o 
  -2  10   6        7.19        6.01      1.31 o 
  -1  10   6       59.43       57.98      5.36 o 
   0  10   6       55.44       62.47      6.99 o 
   1  10   6      104.75       99.59     13.46 o 
  -2  11   6       22.67       20.25      2.82 o 
  -1  11   6        1.31        0.56      1.12 o 
  -2  -9   7       18.21       19.31      4.70 o 
  -1  -9   7        8.68        6.25      4.17 o 
  -4  -8   7        6.58        7.87      1.58 o 
  -3  -8   7       66.89       89.98      8.94 o 
  -2  -8   7       25.22       23.05      3.67 o 
  -1  -8   7      174.97      159.24     26.52 o 
   0  -8   7       12.29       12.17      2.12 o 
  -4  -7   7       72.81       63.09      6.14 o 
  -3  -7   7       48.19       56.56      6.31 o 
  -2  -7   7       49.57       53.08      5.80 o 
  -1  -7   7        2.06        1.94      1.82 o 
   0  -7   7       35.24       51.88      6.39 o 
   1  -7   7       94.59       83.22     10.25 o 
  -5  -6   7      174.63      174.99     17.61 o 
  -4  -6   7      108.86      107.04      9.18 o 
  -3  -6   7      154.52      173.16     16.22 o 
  -2  -6   7        3.70        3.15      1.05 o 
  -1  -6   7       15.97       13.57      3.13 o 
   0  -6   7       89.20      100.75     13.85 o 
   1  -6   7      193.07      194.23     28.54 o 
  -5  -5   7       41.49       33.53      4.32 o 
  -4  -5   7       48.47       48.97      4.61 o 
  -3  -5   7       84.08       85.57      6.41 o 
  -2  -5   7      192.05      184.60     21.06 o 
  -1  -5   7        7.05        6.86      1.06 o 
   0  -5   7       46.41       45.20      5.35 o 
   1  -5   7       19.22       17.68      3.22 o 
   2  -5   7       75.01       68.00      8.47 o 
  -5  -4   7       65.14       64.76      5.27 o 
  -4  -4   7       61.19       55.38      4.37 o 
  -3  -4   7       60.43       68.33      4.81 o 
  -2  -4   7       62.48       65.51      4.76 o 
  -1  -4   7       76.79       74.95      6.89 o 
   0  -4   7       56.02       55.48      8.03 o 
   1  -4   7      119.87      109.98     14.47 o 
   2  -4   7       25.61       27.20      4.19 o 
  -5  -3   7       96.37       83.79     17.53 o 
  -4  -3   7      662.33      683.82     40.75 o 
  -3  -3   7       59.64       74.27      6.78 o 
  -2  -3   7       27.85       28.12      2.47 o 
  -1  -3   7       22.06       17.93      1.79 o 
   0  -3   7      105.66       97.90     10.76 o 
   1  -3   7      339.86      325.57     34.20 o 
   2  -3   7      245.99      249.85     31.22 o 
  -6  -2   7       93.25       95.20     14.26 o 
  -5  -2   7       32.07       28.62      3.97 o 
  -4  -2   7       28.94       33.30      2.63 o 
  -3  -2   7       41.00       43.91      3.28 o 
  -2  -2   7       71.84       65.73      4.85 o 
  -1  -2   7       98.50       88.12      6.47 o 
   0  -2   7      149.24      163.40     12.07 o 
   1  -2   7       24.50       30.06      3.18 o 
   2  -2   7       17.80       13.36      2.06 o 
  -6  -1   7       26.00       23.87      3.32 o 
  -5  -1   7       42.41       40.96      4.00 o 
  -4  -1   7      136.35      131.02     24.30 o 
  -3  -1   7       37.82       46.56      2.91 o 
  -2  -1   7      408.04      364.86     40.01 o 
  -1  -1   7       16.52       18.12      1.56 o 
   0  -1   7      163.44      171.34     10.45 o 
   1  -1   7       66.95       63.78      8.39 o 
   2  -1   7       61.25       67.32      7.18 o 
  -6   0   7        2.91        1.11      1.66 o 
  -5   0   7      156.80      155.37     10.77 o 
  -4   0   7      150.45      150.81     13.62 o 
  -3   0   7       75.27       86.75      5.25 o 
  -2   0   7       87.98       80.34      7.61 o 
  -1   0   7        0.22        0.27      0.83 o 
   0   0   7      174.54      185.64     15.74 o 
   1   0   7       95.88       87.32      7.02 o 
  -6   1   7       27.36       35.62      6.69 o 
  -5   1   7       40.37       37.52      3.05 o 
  -4   1   7      135.80      124.45     19.19 o 
  -3   1   7       37.04       39.61      3.02 o 
  -2   1   7      409.34      417.78     24.07 o 
  -1   1   7       17.21       14.24      1.55 o 
   0   1   7      161.37      182.54     10.79 o 
   1   1   7       67.57       64.85      5.62 o 
  -6   2   7       92.10       84.86     12.31 o 
  -5   2   7       34.69       33.24      3.11 o 
  -4   2   7       28.62       36.43      2.71 o 
  -3   2   7       38.86       43.73      4.42 o 
  -2   2   7       71.16       63.14      4.42 o 
  -1   2   7       97.83      103.38      5.28 o 
   0   2   7      152.45      163.41      9.43 o 
   1   2   7       23.02       25.05      3.52 o 
   2   2   7       16.55       11.71      2.04 o 
  -5   3   7       95.96       89.80      7.18 o 
  -4   3   7      661.17      641.40     78.08 o 
  -3   3   7       62.64       85.00      8.90 o 
  -2   3   7       28.60       28.72      2.30 o 
  -1   3   7       21.68       19.24      1.69 o 
   0   3   7      106.83      107.92      7.66 o 
   1   3   7      341.31      320.25     23.13 o 
   2   3   7      245.51      210.05     35.73 o 
  -5   4   7       62.57       63.51      6.21 o 
  -4   4   7       61.36       50.56      4.62 o 
  -3   4   7       58.55       62.93      4.19 o 
  -2   4   7       61.55       53.39      4.15 o 
  -1   4   7       80.51       76.19      7.10 o 
   0   4   7       51.89       61.66      3.93 o 
   1   4   7      118.50      116.75      9.51 o 
   2   4   7       25.83       14.85      3.08 o 
  -5   5   7       42.05       33.51      4.07 o 
  -4   5   7       48.02       44.99      4.24 o 
  -3   5   7       84.44       86.02      5.59 o 
  -2   5   7      192.41      184.62     26.60 o 
  -1   5   7        6.89        7.09      1.15 o 
   0   5   7       48.13       51.38      3.41 o 
   1   5   7       20.58       19.88      2.67 o 
   2   5   7       73.84       65.46      6.26 o 
  -5   6   7      175.35      158.50     18.11 o 
  -4   6   7      108.16      109.67      8.58 o 
  -3   6   7      155.18      173.22     16.48 o 
  -2   6   7        3.47        3.53      1.15 o 
  -1   6   7       16.09       14.08      1.49 o 
   0   6   7       91.01      105.52     11.88 o 
   1   6   7      190.78      174.52     15.08 o 
  -4   7   7       71.84       71.51      6.63 o 
  -3   7   7       47.22       50.08      4.93 o 
  -2   7   7       51.60       49.34      4.49 o 
  -1   7   7        1.79        1.90      1.82 o 
   0   7   7       35.24       41.36      3.85 o 
   1   7   7       92.85       93.75     10.35 o 
  -4   8   7        6.53        4.57      1.71 o 
  -3   8   7       67.30       76.08      7.13 o 
  -2   8   7       25.46       21.89      4.30 o 
  -1   8   7      174.15      168.32     22.44 o 
   0   8   7       12.50       11.29      1.54 o 
  -2   9   7       18.16       12.73      2.36 o 
  -1   9   7        8.30        5.85      4.67 o 
  -3  -6   8       44.27       36.85      6.33 o 
  -2  -6   8      104.64      112.48     12.77 o 
  -1  -6   8      225.09      216.07     31.82 o 
  -4  -5   8       54.23       55.08      6.30 o 
  -3  -5   8       23.64       31.62      3.18 o 
  -2  -5   8       54.53       42.90     10.07 o 
  -1  -5   8       45.34       34.61      7.36 o 
   0  -5   8       87.82      115.08     19.32 o 
  -4  -4   8        3.13        2.42      1.14 o 
  -3  -4   8       49.62       56.33      4.72 o 
  -2  -4   8       20.82       24.34      3.18 o 
   0  -4   8       77.23       96.25     12.96 o 
  -4  -3   8        6.63        6.34      3.04 o 
  -3  -3   8      136.64      147.20     11.73 o 
  -2  -3   8      215.21      186.02     23.01 o 
   0  -3   8       75.11       88.97     13.52 o 
   1  -3   8        5.23        3.74      1.07 o 
  -4  -2   8       22.61       17.84      2.22 o 
  -3  -2   8       90.71       81.67      7.99 o 
  -2  -2   8       34.24       37.81      3.96 o 
  -1  -2   8       26.21       25.20      3.22 o 
   0  -2   8       86.00       88.44     12.44 o 
   1  -2   8        2.73        4.77      2.12 o 
  -5  -1   8       27.17       28.10      4.04 o 
  -4  -1   8      218.50      208.13     21.05 o 
  -3  -1   8       24.74       22.87      2.13 o 
  -2  -1   8       65.53       57.65     11.43 o 
  -1  -1   8       59.59       53.19      5.44 o 
   0  -1   8       22.43       20.96      2.70 o 
   1  -1   8      155.89      135.88     25.76 o 
  -5   0   8        9.91        5.90      1.31 o 
  -4   0   8       16.53       13.17      1.56 o 
  -3   0   8        4.54        5.52      1.66 o 
  -2   0   8      162.13      148.57     10.82 o 
  -1   0   8      217.59      223.16     18.24 o 
   0   0   8       28.70       38.94      4.82 o 
  -5   1   8       26.28       24.25      6.55 o 
  -4   1   8      219.02      209.18     15.88 o 
  -3   1   8       25.59       22.87      2.64 o 
  -2   1   8       64.60       61.22      6.27 o 
  -1   1   8       59.09       50.60      7.33 o 
   0   1   8       21.96       23.49      3.21 o 
  -4   2   8       23.32       20.57      2.49 o 
  -3   2   8       89.38      100.07      8.41 o 
  -2   2   8       35.53       31.42      2.81 o 
  -1   2   8       26.93       25.76      2.33 o 
   0   2   8       83.18       85.40      9.11 o 
  -4   3   8        6.81        7.33      1.38 o 
  -3   3   8      138.14      152.76     11.94 o 
  -2   3   8      215.11      185.00     15.81 o 
  -1   3   8      273.65      254.67     20.36 o 
   0   3   8       78.23       89.06      7.86 o 
   1   3   8        5.49        3.10      1.55 o 
  -4   4   8        2.80        1.30      1.64 o 
  -3   4   8       49.12       48.13      5.53 o 
  -2   4   8       18.81       16.07      2.39 o 
  -1   4   8      208.63      214.15     17.32 o 
   0   4   8       74.60       85.70      8.38 o 
  -4   5   8       54.83       45.84      8.85 o 
  -3   5   8       25.01       31.57      3.83 o 
  -2   5   8       55.49       56.00      4.97 o 
  -1   5   8       44.68       36.66      4.19 o 
   0   5   8       88.12       88.64      9.75 o 
  -3   6   8       43.41       44.50      7.07 o 
  -2   6   8      104.60      107.85     10.75 o 
  -1   6   8      223.25      215.58     23.22 o 
  -2   0   9        1.51        3.92      1.68 o 
                                                 
